# Supplementary material for: Non-enzymatic oligonucleotide ligation in coacervate protocells sustains compartment-content coupling
Source: Nat Commun. 2023 May 9;14:2606. doi: 10.1038/s41467-023-38163-8 (PMC10169843; doi:10.1038/s41467-023-38163-8)
Supplement: Supplementary file 8 — Source Data [file 41467_2023_38163_MOESM8_ESM.xlsx]

## Sheet: Fig. 2a
	Stitched uncropped scan of gels shown in Figure 2a: soft solids (SS), LC coacervates (LC), ISO coacervates (ISO), supernatant (S) and ladder (L).		Stitched uncropped scan of gels shown in Figure 2a: single phase.

## Sheet: Fig. 2b
supernatant				single phase				ISO coacervates				LC coacervates				soft solids
n	if	n	C(n)	n	if	n	C(n)	n	if	n	C(n)	n	if	n	C(n)	n	if	n	C(n)
0.85138	0	0	0	0.80876	0.11364	0	0	0.87656	0	0	0	0.86323	0.06644	0	0	0.83773	0.08436	0	0
0.85216	0.10263	1	0.87097	0.80939	0.11771	1	0.79071	0.84575	0.09915	1	0.49241	0.86403	0.06658	1	0.19826	0.83853	0.08098	1	0.27535
0.85294	0.10346	2	0.99248	0.81003	0.12177	2	0.98021	0.84655	0.09719	2	0.87027	0.86484	0.06672	2	0.43139	0.83933	0.07959	2	0.56168
0.85373	0.10482	3	1	0.81066	0.12584	3	0.99918	0.84735	0.10113	3	0.96013	0.86564	0.06686	3	0.60292	0.84014	0.09044	3	0.72373
0.85452	0.1032			0.8113	0.1299	4	1	0.84814	0.10533	4	0.98701	0.86644	0.067	4	0.72424	0.84094	0.08552	4	0.83523
0.8553	0.10415			0.81193	0.13397			0.84894	0.09524	5	0.99488	0.86725	0.06714	5	0.82397	0.84175	0.0888	5	0.91454
0.85609	0.10774			0.81257	0.13804			0.84974	0.09776	6	0.99742	0.86805	0.06728	6	0.89817	0.84255	0.08637	6	0.96698
0.85688	0.11365			0.81321	0.1421			0.85054	0.10253	7	1	0.86886	0.06742	7	0.95466	0.84336	0.08472	7	0.98626
0.85767	0.1076			0.81384	0.14617			0.85134	0.10477			0.86967	0.06756	8	0.97959	0.84417	0.08677	8	0.9918
0.85846	0.11367			0.81448	0.15023			0.85215	0.10308			0.87047	0.0677	9	0.99278	0.84497	0.09334	9	0.99468
0.85925	0.11363			0.81512	0.1543			0.85295	0.09863			0.87128	0.06784	10	0.99685	0.84578	0.09631	10	0.99635
0.86004	0.10582			0.81576	0.15836			0.85375	0.10867			0.87209	0.06798	11	0.99832	0.84659	0.10262	11	0.99738
0.86083	0.10758			0.8164	0.16243			0.85456	0.10451			0.8729	0.06812	12	0.99893	0.8474	0.11176	12	0.99916
0.86162	0.11148			0.81704	0.16649			0.85536	0.1076			0.87371	0.06826	13	1	0.84822	0.1016	13	1
0.86242	0.11057			0.81768	0.17056			0.85617	0.10621			0.87452	0.0684			0.84903	0.10333
0.86321	0.11229			0.81832	0.17462			0.85697	0.11206			0.87534	0.06854			0.84984	0.10349
0.86401	0.11221			0.81896	0.17869			0.85778	0.10675			0.87615	0.06867			0.85066	0.10177
0.8648	0.111			0.8196	0.18276			0.85859	0.10283			0.87696	0.06881			0.85147	0.10249
0.8656	0.11608			0.82024	0.18682			0.8594	0.107			0.87778	0.06895			0.85228	0.10161
0.86639	0.11347			0.82089	0.19089			0.86021	0.1034			0.87859	0.06909			0.8531	0.09793
0.86719	0.11477			0.82153	0.19495			0.86102	0.10309			0.87941	0.06923			0.85392	0.10016
0.86799	0.12395			0.82217	0.19902			0.86183	0.09833			0.88023	0.06937			0.85474	0.10333
0.86879	0.12625			0.82282	0.20308			0.86264	0.10644			0.88105	0.06951			0.85555	0.10685
0.86959	0.12678			0.82346	0.20715			0.86346	0.11121			0.88186	0.06965			0.85637	0.10865
0.87039	0.12417			0.82411	0.21121			0.86427	0.10258			0.88268	0.06979			0.85719	0.10207
0.87119	0.11178			0.82475	0.21544			0.86508	0.10564			0.8835	0.06969			0.85801	0.1083
0.87199	0.11154			0.8254	0.21976			0.8659	0.10789			0.88432	0.06989			0.85884	0.10535
0.8728	0.12277			0.82605	0.22426			0.86671	0.11432			0.88514	0.06998			0.85966	0.10515
0.8736	0.1243			0.82669	0.22887			0.86753	0.11682			0.88597	0.06999			0.86048	0.10642
0.8744	0.1296			0.82734	0.23354			0.86835	0.10844			0.88679	0.07006			0.86131	0.11124
0.87521	0.129			0.82799	0.23838			0.86917	0.10979			0.88761	0.0703			0.86213	0.11222
0.87602	0.12155			0.82864	0.24335			0.86998	0.11239			0.88844	0.07053			0.86296	0.1121
0.87682	0.11717			0.82929	0.24837			0.8708	0.10875			0.88926	0.07075			0.86378	0.11234
0.87763	0.12131			0.82994	0.2535			0.87162	0.11546			0.89009	0.07112			0.86461	0.11605
0.87844	0.12819			0.83059	0.25896			0.87245	0.11297			0.89092	0.07153			0.86544	0.11823
0.87925	0.13003			0.83124	0.26439			0.87327	0.11686			0.89174	0.07188			0.86627	0.1188
0.88006	0.13084			0.83189	0.2699			0.87409	0.11599			0.89257	0.07218			0.86709	0.11768
0.88087	0.13556			0.83254	0.27559			0.87491	0.11686			0.8934	0.07258			0.86793	0.11269
0.88168	0.13617			0.83319	0.28137			0.87574	0.11745			0.89423	0.0729			0.86876	0.11773
0.88249	0.12979			0.83385	0.28727			0.87656	0.11466			0.89506	0.07331			0.86959	0.12199
0.8833	0.1357			0.8345	0.29336			0.87739	0.12022			0.89589	0.07359			0.87042	0.11632
0.88411	0.14063			0.83515	0.29947			0.87822	0.118			0.89673	0.07398			0.87125	0.12123
0.88493	0.14608			0.83581	0.30566			0.87904	0.11661			0.89756	0.07427			0.87209	0.1258
0.88574	0.14495			0.83646	0.31193			0.87987	0.12381			0.89839	0.07479			0.87292	0.12526
0.88656	0.14055			0.83712	0.31839			0.8807	0.11772			0.89923	0.07517			0.87376	0.13002
0.88738	0.13638			0.83777	0.3249			0.88153	0.12107			0.90006	0.07569			0.8746	0.13626
0.88819	0.13705			0.83843	0.3314			0.88236	0.12106			0.9009	0.07599			0.87543	0.13621
0.88901	0.14046			0.83909	0.338			0.88319	0.12555			0.90174	0.07646			0.87627	0.13593
0.88983	0.14503			0.83974	0.34477			0.88402	0.12473			0.90257	0.07699			0.87711	0.14286
0.89065	0.14601			0.8404	0.35157			0.88486	0.11687			0.90341	0.07758			0.87795	0.14252
0.89147	0.1529			0.84106	0.35838			0.88569	0.11995			0.90425	0.07806			0.87879	0.14714
0.89229	0.15488			0.84172	0.36521			0.88652	0.12501			0.90509	0.07862			0.87963	0.14764
0.89311	0.1587			0.84238	0.37219			0.88736	0.12588			0.90593	0.07921			0.88048	0.14508
0.89393	0.16193			0.84304	0.37901			0.8882	0.12279			0.90677	0.07991			0.88132	0.14877
0.89476	0.15684			0.8437	0.38581			0.88903	0.12419			0.90762	0.08076			0.88216	0.15998
0.89558	0.16411			0.84436	0.39253			0.88987	0.12581			0.90846	0.08155			0.88301	0.16442
0.8964	0.16819			0.84502	0.39914			0.89071	0.12975			0.9093	0.08234			0.88385	0.17341
0.89723	0.1721			0.84568	0.40565			0.89155	0.12785			0.91015	0.08328			0.8847	0.18211
0.89806	0.17974			0.84635	0.41226			0.89239	0.13007			0.91099	0.08437			0.88555	0.19852
0.89888	0.18276			0.84701	0.41902			0.89323	0.13341			0.91184	0.08568			0.88639	0.21516
0.89971	0.18816			0.84767	0.42602			0.89407	0.13355			0.91269	0.08732			0.88724	0.23349
0.90054	0.19725			0.84834	0.43286			0.89491	0.14416			0.91353	0.08891			0.88809	0.25101
0.90137	0.20685			0.849	0.43973			0.89575	0.15233			0.91438	0.09067			0.88894	0.28456
0.9022	0.21188			0.84967	0.44652			0.8966	0.1546			0.91523	0.09285			0.88979	0.3145
0.90303	0.23039			0.85033	0.45329			0.89744	0.16017			0.91608	0.09562			0.89065	0.36197
0.90386	0.24581			0.851	0.46003			0.89829	0.16973			0.91693	0.0987			0.8915	0.40314
0.90469	0.25814			0.85167	0.46673			0.89914	0.19859			0.91778	0.10254			0.89235	0.45139
0.90553	0.273			0.85233	0.47343			0.89998	0.20717			0.91864	0.1069			0.89321	0.49668
0.90636	0.30929			0.853	0.47999			0.90083	0.22839			0.91949	0.1119			0.89406	0.55038
0.90719	0.31797			0.85367	0.48647			0.90168	0.25571			0.92034	0.11782			0.89492	0.60421
0.90803	0.35096			0.85434	0.49293			0.90253	0.28941			0.9212	0.12487			0.89578	0.6409
0.90886	0.37437			0.85501	0.49922			0.90338	0.32343			0.92206	0.13272			0.89663	0.68396
0.9097	0.40364			0.85568	0.50536			0.90423	0.36466			0.92291	0.14146			0.89749	0.71606
0.91054	0.43198			0.85635	0.51133			0.90508	0.41503			0.92377	0.15118			0.89835	0.73979
0.91138	0.45575			0.85702	0.51728			0.90593	0.46411			0.92463	0.16167			0.89921	0.75568
0.91222	0.49705			0.85769	0.52319			0.90679	0.50519			0.92549	0.17267			0.90007	0.77543
0.91306	0.5248			0.85836	0.52908			0.90764	0.57015			0.92635	0.18455			0.90093	0.79158
0.9139	0.56552			0.85904	0.5348			0.9085	0.61411			0.92721	0.19708			0.9018	0.79992
0.91474	0.59773			0.85971	0.54045			0.90935	0.66417			0.92807	0.21022			0.90266	0.80907
0.91558	0.63541			0.86038	0.54596			0.91021	0.71338			0.92893	0.22373			0.90352	0.81224
0.91642	0.67259			0.86106	0.55141			0.91107	0.75261			0.92979	0.23758			0.90439	0.81151
0.91727	0.70752			0.86173	0.55684			0.91193	0.79501			0.93066	0.2515			0.90526	0.80964
0.91811	0.7419			0.86241	0.56219			0.91278	0.81837			0.93152	0.2657			0.90612	0.81586
0.91896	0.77507			0.86308	0.56728			0.91364	0.83278			0.93239	0.28031			0.90699	0.8123
0.9198	0.80418			0.86376	0.57245			0.91451	0.85817			0.93325	0.29511			0.90786	0.80341
0.92065	0.82756			0.86444	0.57745			0.91537	0.87985			0.93412	0.31005			0.90873	0.79997
0.9215	0.85375			0.86511	0.58233			0.91623	0.89042			0.93499	0.32494			0.9096	0.8027
0.92235	0.88689			0.86579	0.58709			0.91709	0.90121			0.93586	0.34005			0.91047	0.79417
0.9232	0.90425			0.86647	0.59177			0.91796	0.90416			0.93672	0.35515			0.91134	0.78401
0.92405	0.89932			0.86715	0.59618			0.91882	0.91555			0.93759	0.37021			0.91221	0.78726
0.9249	0.90767			0.86783	0.60057			0.91969	0.92119			0.93847	0.3852			0.91309	0.7869
0.92575	0.92185			0.86851	0.6049			0.92055	0.91769			0.93934	0.40025			0.91396	0.77498
0.9266	0.92708			0.86919	0.60917			0.92142	0.91805			0.94021	0.41531			0.91484	0.76304
0.92745	0.93524			0.86987	0.61334			0.92229	0.91989			0.94108	0.43045			0.91571	0.77003
0.92831	0.94543			0.87055	0.61737			0.92316	0.92403			0.94196	0.44555			0.91659	0.75673
0.92916	0.95706			0.87123	0.62133			0.92403	0.92296			0.94283	0.46058			0.91747	0.75436
0.93002	0.9628			0.87192	0.62522			0.9249	0.92051			0.94371	0.47568			0.91835	0.75356
0.93087	0.97249			0.8726	0.62883			0.92577	0.91987			0.94459	0.49054			0.91923	0.74986
0.93173	0.97332			0.87328	0.6325			0.92664	0.92184			0.94546	0.50531			0.92011	0.74732
0.93259	0.968			0.87397	0.63593			0.92751	0.92041			0.94634	0.52023			0.92099	0.74527
0.93345	0.97278			0.87465	0.63941			0.92839	0.92217			0.94722	0.53511			0.92187	0.74357
0.93431	0.98256			0.87534	0.64277			0.92926	0.9129			0.9481	0.54984			0.92275	0.74326
0.93517	0.98953			0.87602	0.64606			0.93014	0.91655			0.94898	0.5645			0.92363	0.74385
0.93603	0.98355			0.87671	0.64925			0.93101	0.91487			0.94986	0.57915			0.92452	0.74824
0.93689	0.97814			0.8774	0.65236			0.93189	0.90784			0.95074	0.59362			0.9254	0.74912
0.93775	0.97351			0.87808	0.65552			0.93277	0.91004			0.95163	0.60793			0.92629	0.75301
0.93862	0.9766			0.87877	0.65858			0.93365	0.90813			0.95251	0.62233			0.92718	0.75644
0.93948	0.97738			0.87946	0.66145			0.93453	0.91256			0.9534	0.63658			0.92807	0.7532
0.94035	0.9768			0.88015	0.66437			0.93541	0.9176			0.95428	0.6505			0.92895	0.75251
0.94121	0.98319			0.88084	0.66722			0.93629	0.90418			0.95517	0.66437			0.92984	0.75206
0.94208	0.97575			0.88153	0.67005			0.93717	0.91369			0.95606	0.67807			0.93073	0.76523
0.94295	0.97701			0.88222	0.67281			0.93805	0.91117			0.95694	0.69163			0.93163	0.75667
0.94381	0.97939			0.88291	0.67554			0.93894	0.90228			0.95783	0.70478			0.93252	0.77201
0.94468	0.97688			0.8836	0.67815			0.93982	0.89964			0.95872	0.71739			0.93341	0.77236
0.94555	0.98188			0.88429	0.6808			0.94071	0.89627			0.95961	0.72938			0.9343	0.77886
0.94642	0.99483			0.88499	0.68332			0.94159	0.9059			0.9605	0.74104			0.9352	0.78084
0.94729	1			0.88568	0.68585			0.94248	0.90777			0.9614	0.7519			0.93609	0.77968
0.94817	0.99024			0.88637	0.68836			0.94337	0.90669			0.96229	0.7618			0.93699	0.78193
0.94904	0.98694			0.88707	0.69081			0.94426	0.90444			0.96318	0.7709			0.93789	0.78219
0.94991	0.97463			0.88776	0.69331			0.94515	0.90365			0.96408	0.77889			0.93879	0.78468
0.95079	0.96608			0.88846	0.69569			0.94604	0.912			0.96497	0.78619			0.93968	0.78532
0.95166	0.96671			0.88916	0.69803			0.94693	0.91066			0.96587	0.79249			0.94058	0.79513
0.95254	0.97181			0.88985	0.70044			0.94782	0.90596			0.96677	0.79788			0.94149	0.79455
0.95342	0.96808			0.89055	0.70285			0.94871	0.90686			0.96767	0.80275			0.94239	0.79354
0.95429	0.96576			0.89125	0.70515			0.94961	0.91607			0.96856	0.80675			0.94329	0.78982
0.95517	0.97065			0.89195	0.70729			0.9505	0.92072			0.96946	0.80992			0.94419	0.79402
0.95605	0.96847			0.89264	0.70945			0.9514	0.92005			0.97036	0.81254			0.9451	0.79691
0.95693	0.96381			0.89334	0.71152			0.95229	0.91852			0.97127	0.81459			0.946	0.79895
0.95781	0.96496			0.89404	0.71374			0.95319	0.91918			0.97217	0.8162			0.94691	0.79628
0.9587	0.96875			0.89474	0.71584			0.95409	0.91637			0.97307	0.81746			0.94781	0.80202
0.95958	0.96446			0.89545	0.71779			0.95499	0.91727			0.97398	0.81853			0.94872	0.80278
0.96046	0.96711			0.89615	0.71979			0.95589	0.91612			0.97488	0.8194			0.94963	0.803
0.96135	0.96718			0.89685	0.72184			0.95679	0.92143			0.97579	0.81996			0.95054	0.80606
0.96223	0.9705			0.89755	0.72389			0.95769	0.92074			0.97669	0.82016			0.95145	0.80366
0.96312	0.96792			0.89826	0.72585			0.95859	0.91701			0.9776	0.82024			0.95236	0.80013
0.964	0.96558			0.89896	0.7277			0.9595	0.92113			0.97851	0.82026			0.95327	0.79888
0.96489	0.9656			0.89966	0.72965			0.9604	0.92012			0.97942	0.82015			0.95419	0.79445
0.96578	0.96183			0.90037	0.73147			0.9613	0.92576			0.98033	0.81997			0.9551	0.79598
0.96667	0.95296			0.90107	0.73332			0.96221	0.92177			0.98124	0.82			0.95601	0.7981
0.96756	0.95464			0.90178	0.73507			0.96312	0.92062			0.98215	0.81997			0.95693	0.79635
0.96845	0.95645			0.90249	0.73692			0.96402	0.91936			0.98306	0.81987			0.95785	0.79656
0.96934	0.95894			0.90319	0.73876			0.96493	0.92331			0.98397	0.8196			0.95876	0.7975
0.97024	0.96132			0.9039	0.74048			0.96584	0.92406			0.98489	0.81955			0.95968	0.79946
0.97113	0.95427			0.90461	0.74229			0.96675	0.92009			0.9858	0.8194			0.9606	0.79916
0.97202	0.96465			0.90532	0.7441			0.96766	0.92342			0.98672	0.81932			0.96152	0.79962
0.97292	0.95931			0.90603	0.74577			0.96857	0.9205			0.98764	0.81905			0.96244	0.79638
0.97381	0.96579			0.90674	0.74761			0.96949	0.91407			0.98855	0.81914			0.96336	0.79624
0.97471	0.95978			0.90745	0.74937			0.9704	0.91952			0.98947	0.8193			0.96428	0.795
0.97561	0.96148			0.90816	0.75113			0.97131	0.92404			0.99039	0.81937			0.96521	0.79731
0.97651	0.95455			0.90887	0.75281			0.97223	0.92248			0.99131	0.81932			0.96613	0.79384
0.9774	0.95125			0.90958	0.75452			0.97314	0.92746			0.99223	0.81946			0.96706	0.79664
0.9783	0.95973			0.9103	0.75618			0.97406	0.92852			0.99315	0.81958			0.96798	0.79841
0.97921	0.9571			0.91101	0.75783			0.97498	0.9264			0.99408	0.81951			0.96891	0.79537
0.98011	0.9558			0.91172	0.75957			0.9759	0.93073			0.995	0.81968			0.96984	0.79843
0.98101	0.96537			0.91244	0.76121			0.97682	0.927			0.99592	0.81981			0.97077	0.79927
0.98191	0.96357			0.91315	0.76297			0.97774	0.92916			0.99685	0.81986			0.9717	0.79095
0.98282	0.96198			0.91387	0.76472			0.97866	0.92888			0.99777	0.82013			0.97263	0.79559
0.98372	0.95959			0.91458	0.76639			0.97958	0.9331			0.9987	0.82035			0.97356	0.79417
0.98463	0.95584			0.9153	0.76806			0.9805	0.92748			0.99963	0.82044			0.97449	0.79899
0.98553	0.96277			0.91602	0.76982			0.98143	0.93363			1.00056	0.82067			0.97542	0.79846
0.98644	0.96336			0.91673	0.77154			0.98235	0.93437			1.00149	0.82072			0.97636	0.80765
0.98735	0.96443			0.91745	0.77324			0.98328	0.93676			1.00242	0.82077			0.97729	0.80339
0.98826	0.96154			0.91817	0.77503			0.9842	0.93458			1.00335	0.82079			0.97823	0.79959
0.98917	0.97257			0.91889	0.77673			0.98513	0.93734			1.00428	0.82105			0.97916	0.80556
0.99008	0.97694			0.91961	0.77847			0.98606	0.93593			1.00521	0.82109			0.9801	0.8053
0.99099	0.97369			0.92033	0.78012			0.98699	0.9396			1.00615	0.8214			0.98104	0.80252
0.9919	0.97478			0.92105	0.78177			0.98792	0.94104			1.00708	0.82194			0.98198	0.79471
0.99282	0.97464			0.92177	0.78352			0.98885	0.9405			1.00802	0.82234			0.98292	0.79809
0.99373	0.96923			0.9225	0.78523			0.98978	0.95145			1.00895	0.82293			0.98386	0.79747
0.99465	0.97158			0.92322	0.78702			0.99071	0.9493			1.00989	0.82345			0.9848	0.79741
0.99556	0.97806			0.92394	0.78895			0.99165	0.94759			1.01083	0.82405			0.98575	0.79808
0.99648	0.98326			0.92467	0.79083			0.99258	0.94641			1.01177	0.82469			0.98669	0.80113
0.9974	0.97406			0.92539	0.79261			0.99352	0.954			1.01271	0.82513			0.98763	0.79379
0.99831	0.97703			0.92612	0.79451			0.99445	0.95779			1.01365	0.82574			0.98858	0.79564
0.99923	0.97111			0.92684	0.7965			0.99539	0.95404			1.01459	0.82639			0.98953	0.79346
1.00015	0.97039			0.92757	0.79842			0.99633	0.95077			1.01553	0.82708			0.99047	0.78635
1.00107	0.97515			0.9283	0.80041			0.99726	0.95239			1.01648	0.82754			0.99142	0.79046
1.002	0.96873			0.92902	0.80238			0.9982	0.95656			1.01742	0.82801			0.99237	0.79321
1.00292	0.97051			0.92975	0.80441			0.99914	0.95712			1.01837	0.82849			0.99332	0.7902
1.00384	0.97184			0.93048	0.8065			1.00009	0.9545			1.01931	0.82912			0.99427	0.80269
1.00477	0.97726			0.93121	0.80845			1.00103	0.94971			1.02026	0.82994			0.99523	0.79645
1.00569	0.97292			0.93194	0.81043			1.00197	0.95102			1.02121	0.83045			0.99618	0.78652
1.00662	0.9665			0.93267	0.81236			1.00291	0.95216			1.02215	0.83109			0.99713	0.79299
1.00754	0.97681			0.9334	0.81443			1.00386	0.9478			1.0231	0.83176			0.99809	0.79778
1.00847	0.97704			0.93413	0.81657			1.00481	0.94082			1.02405	0.83247			0.99904	0.79423
1.0094	0.97723			0.93486	0.8187			1.00575	0.94497			1.02501	0.83317			1	0.79658
1.01033	0.97958			0.93559	0.82092			1.0067	0.94474			1.02596	0.83382			1.00096	0.79121
1.01126	0.97532			0.93633	0.82321			1.00765	0.9492			1.02691	0.83449			1.00192	0.78883
1.01219	0.97725			0.93706	0.82564			1.0086	0.94844			1.02786	0.83516			1.00288	0.7846
1.01312	0.98112			0.9378	0.82796			1.00955	0.95036			1.02882	0.83591			1.00384	0.78911
1.01406	0.97276			0.93853	0.8303			1.0105	0.94529			1.02978	0.83657			1.0048	0.79214
1.01499	0.98375			0.93927	0.83269			1.01145	0.95148			1.03073	0.83708			1.00576	0.78499
1.01592	0.98625			0.94	0.83515			1.0124	0.94742			1.03169	0.83767			1.00672	0.78462
1.01686	0.9816			0.94074	0.83753			1.01336	0.94431			1.03265	0.83836			1.00769	0.78822
1.0178	0.98007			0.94147	0.84007			1.01431	0.94627			1.03361	0.839			1.00865	0.79001
1.01873	0.98292			0.94221	0.84261			1.01527	0.94312			1.03457	0.83955			1.00962	0.78568
1.01967	0.97864			0.94295	0.84525			1.01622	0.94211			1.03553	0.84002			1.01058	0.7864
1.02061	0.97906			0.94369	0.84791			1.01718	0.94505			1.03649	0.84058			1.01155	0.78615
1.02155	0.97978			0.94443	0.85061			1.01814	0.94858			1.03745	0.84128			1.01252	0.7787
1.02249	0.98389			0.94517	0.8533			1.0191	0.94778			1.03842	0.84201			1.01349	0.78082
1.02343	0.97989			0.94591	0.8561			1.02006	0.95018			1.03938	0.8427			1.01446	0.77619
1.02437	0.97672			0.94665	0.85896			1.02102	0.94143			1.04035	0.84352			1.01543	0.77622
1.02532	0.98369			0.94739	0.86176			1.02198	0.95153			1.04131	0.84422			1.0164	0.77688
1.02626	0.98505			0.94813	0.86466			1.02294	0.95081			1.04228	0.84487			1.01738	0.77929
1.02721	0.98447			0.94888	0.86738			1.02391	0.9479			1.04325	0.84542			1.01835	0.77602
1.02815	0.98022			0.94962	0.8702			1.02487	0.94383			1.04422	0.84585			1.01933	0.7823
1.0291	0.97898			0.95037	0.87308			1.02584	0.94492			1.04519	0.84629			1.0203	0.78398
1.03005	0.97761			0.95111	0.87596			1.02681	0.94866			1.04616	0.84672			1.02128	0.77661
1.03099	0.97218			0.95185	0.87877			1.02777	0.95417			1.04713	0.84698			1.02226	0.77598
1.03194	0.97938			0.9526	0.88171			1.02874	0.95906			1.0481	0.84743			1.02324	0.77224
1.03289	0.97027			0.95335	0.88463			1.02971	0.95216			1.04908	0.84789			1.02422	0.78257
1.03384	0.97358			0.95409	0.88756			1.03068	0.94046			1.05005	0.84832			1.0252	0.7798
1.0348	0.96507			0.95484	0.89057			1.03165	0.95026			1.05103	0.84872			1.02618	0.77861
1.03575	0.97058			0.95559	0.89363			1.03262	0.95166			1.052	0.84915			1.02716	0.7783
1.0367	0.97621			0.95634	0.89675			1.0336	0.94768			1.05298	0.84954			1.02814	0.77999
1.03766	0.97102			0.95709	0.89997			1.03457	0.94262			1.05396	0.84983			1.02913	0.78018
1.03861	0.97456			0.95784	0.90303			1.03554	0.94455			1.05494	0.85023			1.03011	0.77385
1.03957	0.97447			0.95859	0.90614			1.03652	0.9468			1.05592	0.85035			1.0311	0.77742
1.04053	0.96374			0.95934	0.90917			1.0375	0.95375			1.0569	0.85041			1.03209	0.7745
1.04148	0.9695			0.96009	0.91209			1.03847	0.9426			1.05788	0.85042			1.03308	0.7773
1.04244	0.95892			0.96084	0.91502			1.03945	0.94308			1.05886	0.85043			1.03407	0.78101
1.0434	0.96737			0.9616	0.91804			1.04043	0.93977			1.05985	0.85043			1.03506	0.78135
1.04436	0.96423			0.96235	0.92105			1.04141	0.9419			1.06083	0.85023			1.03605	0.78015
1.04533	0.95688			0.9631	0.92397			1.04239	0.94295			1.06182	0.85013			1.03704	0.76894
1.04629	0.96884			0.96386	0.92696			1.04337	0.94551			1.0628	0.85002			1.03803	0.76714
1.04725	0.96537			0.96461	0.92986			1.04436	0.94717			1.06379	0.84996			1.03903	0.77016
1.04822	0.97337			0.96537	0.93272			1.04534	0.94183			1.06478	0.84975			1.04002	0.76924
1.04918	0.96059			0.96613	0.93551			1.04633	0.93213			1.06577	0.84965			1.04102	0.77015
1.05015	0.95803			0.96688	0.93838			1.04731	0.93921			1.06676	0.84943			1.04201	0.7758
1.05111	0.9619			0.96764	0.94127			1.0483	0.95101			1.06775	0.84883			1.04301	0.77762
1.05208	0.96944			0.9684	0.94404			1.04929	0.9572			1.06874	0.84831			1.04401	0.76841
1.05305	0.96374			0.96916	0.94686			1.05027	0.9485			1.06973	0.84786			1.04501	0.77305
1.05402	0.95835			0.96992	0.94974			1.05126	0.93671			1.07073	0.84741			1.04601	0.76998
1.05499	0.96166			0.97068	0.95245			1.05225	0.94014			1.07172	0.84688			1.04701	0.77199
1.05596	0.96028			0.97144	0.95511			1.05325	0.93697			1.07272	0.84622			1.04801	0.77104
1.05693	0.95482			0.9722	0.95768			1.05424	0.93564			1.07371	0.84569			1.04902	0.77198
1.05791	0.95782			0.97296	0.96023			1.05523	0.92925			1.07471	0.84523			1.05002	0.76423
1.05888	0.95361			0.97372	0.96278			1.05623	0.93316			1.07571	0.84487			1.05103	0.76883
1.05986	0.95749			0.97448	0.96515			1.05722	0.93279			1.07671	0.84421			1.05203	0.76952
1.06083	0.95241			0.97525	0.96752			1.05822	0.92345			1.07771	0.8436			1.05304	0.77535
1.06181	0.95097			0.97601	0.9699			1.05921	0.926			1.07871	0.84293			1.05405	0.7729
1.06279	0.953			0.97678	0.9721			1.06021	0.92437			1.07971	0.84212			1.05506	0.77376
1.06376	0.95014			0.97754	0.9742			1.06121	0.92465			1.08071	0.84138			1.05607	0.76558
1.06474	0.94829			0.97831	0.9762			1.06221	0.92448			1.08172	0.84063			1.05708	0.76891
1.06572	0.95696			0.97908	0.97814			1.06321	0.91915			1.08272	0.83986			1.05809	0.77142
1.06671	0.95432			0.97984	0.97987			1.06421	0.92054			1.08373	0.83899			1.05911	0.77302
1.06769	0.95297			0.98061	0.9817			1.06522	0.91			1.08474	0.83796			1.06012	0.76878
1.06867	0.95602			0.98138	0.98341			1.06622	0.91481			1.08574	0.83691			1.06114	0.76672
1.06965	0.95313			0.98215	0.98504			1.06722	0.91223			1.08675	0.83564			1.06215	0.77647
1.07064	0.94843			0.98292	0.98669			1.06823	0.91374			1.08776	0.83448			1.06317	0.77444
1.07163	0.9487			0.98369	0.98827			1.06924	0.91182			1.08877	0.83322			1.06419	0.77428
1.07261	0.94866			0.98446	0.9897			1.07024	0.91693			1.08978	0.83207			1.06521	0.77629
1.0736	0.94411			0.98523	0.99078			1.07125	0.91998			1.0908	0.83096			1.06623	0.77782
1.07459	0.94073			0.986	0.99202			1.07226	0.93769			1.09181	0.82991			1.06725	0.78061
1.07558	0.93948			0.98677	0.99311			1.07327	0.98394			1.09282	0.82875			1.06827	0.77921
1.07657	0.93987			0.98755	0.99409			1.07428	1			1.09384	0.82779			1.06929	0.7693
1.07756	0.94777			0.98832	0.99499			1.07529	0.93415			1.09485	0.82673			1.07032	0.77061
1.07855	0.94697			0.98909	0.99592			1.07631	0.90428			1.09587	0.82563			1.07134	0.77927
1.07954	0.94062			0.98987	0.99668			1.07732	0.89547			1.09689	0.82441			1.07237	0.77672
1.08054	0.94354			0.99065	0.99736			1.07834	0.89463			1.09791	0.82317			1.07339	0.77206
1.08153	0.94519			0.99142	0.99795			1.07935	0.8882			1.09893	0.82184			1.07442	0.77148
1.08253	0.93932			0.9922	0.9985			1.08037	0.89073			1.09995	0.82056			1.07545	0.77486
1.08353	0.93706			0.99298	0.99897			1.08139	0.88854			1.10097	0.81907			1.07648	0.76819
1.08452	0.9428			0.99375	0.99934			1.0824	0.88771			1.10199	0.81743			1.07751	0.76928
1.08552	0.93108			0.99453	0.99961			1.08342	0.88147			1.10302	0.81596			1.07854	0.76759
1.08652	0.93386			0.99531	0.99986			1.08445	0.8756			1.10404	0.81442			1.07957	0.77514
1.08752	0.93336			0.99609	1			1.08547	0.88163			1.10507	0.81284			1.08061	0.7723
1.08852	0.9357			0.99687	0.99997			1.08649	0.88041			1.10609	0.81127			1.08164	0.76829
1.08953	0.92971			0.99765	0.99989			1.08751	0.87395			1.10712	0.8097			1.08268	0.76515
1.09053	0.93524			0.99843	0.99972			1.08854	0.87477			1.10815	0.80824			1.08372	0.7648
1.09153	0.93825			0.99922	0.99943			1.08956	0.86411			1.10918	0.80666			1.08475	0.76848
1.09254	0.93767			1	0.99881			1.09059	0.86293			1.11021	0.80512			1.08579	0.75962
1.09354	0.92868			1.00078	0.9982			1.09162	0.86649			1.11124	0.80357			1.08683	0.75647
1.09455	0.92624			1.00157	0.99753			1.09265	0.85868			1.11227	0.80184			1.08787	0.76273
1.09556	0.92738			1.00235	0.99677			1.09367	0.85343			1.11331	0.80003			1.08891	0.75363
1.09657	0.92306			1.00314	0.99597			1.09471	0.85425			1.11434	0.79832			1.08996	0.75985
1.09758	0.92855			1.00392	0.99514			1.09574	0.85495			1.11538	0.79657			1.091	0.75864
1.09859	0.92236			1.00471	0.9942			1.09677	0.85329			1.11641	0.79485			1.09205	0.76303
1.0996	0.92466			1.0055	0.99314			1.0978	0.85015			1.11745	0.79311			1.09309	0.76127
1.10061	0.91619			1.00629	0.99206			1.09884	0.8433			1.11849	0.79131			1.09414	0.75834
1.10162	0.91624			1.00707	0.99084			1.09987	0.8399			1.11953	0.78944			1.09519	0.76348
1.10264	0.91457			1.00786	0.98947			1.10091	0.83257			1.12057	0.78752			1.09623	0.76587
1.10365	0.91122			1.00865	0.98827			1.10194	0.8317			1.12161	0.78562			1.09728	0.75865
1.10467	0.91207			1.00944	0.98695			1.10298	0.82879			1.12265	0.78381			1.09833	0.75623
1.10569	0.91956			1.01023	0.9854			1.10402	0.82671			1.12369	0.78171			1.09939	0.75395
1.10671	0.91223			1.01103	0.98385			1.10506	0.82861			1.12473	0.77971			1.10044	0.75273
1.10772	0.9083			1.01182	0.98196			1.1061	0.83349			1.12578	0.77753			1.10149	0.75485
1.10874	0.90498			1.01261	0.98028			1.10715	0.83243			1.12683	0.77546			1.10255	0.7592
1.10977	0.90802			1.0134	0.97844			1.10819	0.82953			1.12787	0.77328			1.1036	0.75411
1.11079	0.90209			1.0142	0.97646			1.10923	0.81549			1.12892	0.77102			1.10466	0.75057
1.11181	0.89496			1.01499	0.97448			1.11028	0.81199			1.12997	0.76893			1.10572	0.74803
1.11283	0.89611			1.01579	0.97258			1.11132	0.80428			1.13102	0.76672			1.10678	0.75009
1.11386	0.89778			1.01658	0.97056			1.11237	0.79933			1.13207	0.76452			1.10784	0.7492
1.11488	0.88432			1.01738	0.96838			1.11342	0.7951			1.13312	0.76231			1.1089	0.74266
1.11591	0.88032			1.01818	0.96621			1.11447	0.79203			1.13417	0.76018			1.10996	0.74262
1.11694	0.88378			1.01897	0.9639			1.11552	0.78845			1.13523	0.75794			1.11102	0.74587
1.11797	0.88202			1.01977	0.96155			1.11657	0.77467			1.13628	0.75563			1.11209	0.73832
1.119	0.88335			1.02057	0.95914			1.11762	0.77034			1.13734	0.75329			1.11315	0.73251
1.12003	0.87911			1.02137	0.95657			1.11867	0.76791			1.13839	0.75092			1.11422	0.73208
1.12106	0.87758			1.02217	0.95391			1.11973	0.76574			1.13945	0.74849			1.11528	0.73345
1.12209	0.87006			1.02297	0.9512			1.12078	0.76833			1.14051	0.74599			1.11635	0.73674
1.12312	0.86583			1.02377	0.94857			1.12184	0.7597			1.14157	0.74361			1.11742	0.7395
1.12416	0.85611			1.02458	0.94584			1.12289	0.76021			1.14263	0.74101			1.11849	0.73485
1.12519	0.86123			1.02538	0.94303			1.12395	0.7505			1.14369	0.73853			1.11956	0.73163
1.12623	0.86251			1.02618	0.94021			1.12501	0.75155			1.14475	0.73578			1.12063	0.72608
1.12726	0.85458			1.02699	0.93738			1.12607	0.74497			1.14582	0.73289			1.12171	0.73007
1.1283	0.84799			1.02779	0.93435			1.12713	0.74041			1.14688	0.73014			1.12278	0.7203
1.12934	0.84733			1.0286	0.93133			1.12819	0.73595			1.14795	0.72738			1.12386	0.71812
1.13038	0.84366			1.0294	0.92827			1.12926	0.73348			1.14901	0.72449			1.12493	0.72191
1.13142	0.84621			1.03021	0.92507			1.13032	0.73352			1.15008	0.72162			1.12601	0.71893
1.13246	0.84789			1.03102	0.92169			1.13139	0.71867			1.15115	0.71869			1.12709	0.70841
1.13351	0.83375			1.03182	0.91828			1.13245	0.71497			1.15222	0.71582			1.12817	0.71383
1.13455	0.83756			1.03263	0.9147			1.13352	0.71665			1.15329	0.71312			1.12925	0.71782
1.13559	0.83527			1.03344	0.91106			1.13459	0.70624			1.15436	0.71016			1.13033	0.71013
1.13664	0.8384			1.03425	0.90743			1.13566	0.69191			1.15543	0.70711			1.13141	0.70953
1.13769	0.82784			1.03506	0.90365			1.13673	0.68873			1.1565	0.70423			1.13249	0.70629
1.13873	0.82106			1.03587	0.90004			1.1378	0.68388			1.15758	0.70123			1.13358	0.70688
1.13978	0.82303			1.03668	0.89635			1.13887	0.67476			1.15865	0.69803			1.13466	0.70523
1.14083	0.81108			1.0375	0.89257			1.13994	0.68071			1.15973	0.69474			1.13575	0.7036
1.14188	0.8195			1.03831	0.88878			1.14101	0.66413			1.16081	0.69149			1.13684	0.69466
1.14293	0.82111			1.03912	0.88521			1.14209	0.65491			1.16189	0.68819			1.13793	0.69551
1.14399	0.82317			1.03994	0.88139			1.14317	0.65425			1.16297	0.68454			1.13902	0.69786
1.14504	0.81472			1.04075	0.87756			1.14424	0.65303			1.16405	0.68116			1.14011	0.69203
1.14609	0.81215			1.04157	0.87371			1.14532	0.64346			1.16513	0.6778			1.1412	0.68976
1.14715	0.80264			1.04238	0.86971			1.1464	0.64125			1.16621	0.67441			1.14229	0.69128
1.14821	0.79747			1.0432	0.86568			1.14748	0.63047			1.16729	0.67081			1.14338	0.68423
1.14926	0.79625			1.04402	0.86161			1.14856	0.61976			1.16838	0.66718			1.14448	0.68283
1.15032	0.79651			1.04484	0.85747			1.14964	0.61516			1.16946	0.66354			1.14558	0.67382
1.15138	0.79585			1.04565	0.8533			1.15073	0.61215			1.17055	0.65997			1.14667	0.67587
1.15244	0.78978			1.04647	0.84909			1.15181	0.60852			1.17164	0.65635			1.14777	0.67108
1.1535	0.78465			1.04729	0.8448			1.1529	0.59827			1.17272	0.65266			1.14887	0.6676
1.15456	0.7798			1.04811	0.8404			1.15398	0.59573			1.17381	0.64886			1.14997	0.66485
1.15563	0.78229			1.04894	0.83594			1.15507	0.58241			1.1749	0.64491			1.15107	0.65974
1.15669	0.78551			1.04976	0.83165			1.15616	0.58272			1.176	0.64135			1.15217	0.65561
1.15775	0.78228			1.05058	0.82723			1.15725	0.58058			1.17709	0.63733			1.15328	0.65694
1.15882	0.77011			1.0514	0.82295			1.15834	0.57209			1.17818	0.63334			1.15438	0.64615
1.15989	0.77441			1.05223	0.81852			1.15943	0.56839			1.17928	0.62935			1.15549	0.63896
1.16096	0.76515			1.05305	0.81407			1.16052	0.56025			1.18037	0.62554			1.15659	0.64268
1.16202	0.75837			1.05388	0.80957			1.16161	0.54511			1.18147	0.62181			1.1577	0.63545
1.16309	0.76726			1.0547	0.80508			1.16271	0.54334			1.18257	0.61774			1.15881	0.63546
1.16417	0.7661			1.05553	0.80066			1.1638	0.53652			1.18366	0.61354			1.15992	0.62904
1.16524	0.76609			1.05636	0.79618			1.1649	0.52571			1.18476	0.60937			1.16103	0.62426
1.16631	0.76871			1.05718	0.79173			1.166	0.52249			1.18586	0.60512			1.16214	0.61985
1.16738	0.77414			1.05801	0.78725			1.1671	0.51697			1.18697	0.60077			1.16325	0.62638
1.16846	0.77366			1.05884	0.78268			1.16819	0.51501			1.18807	0.5965			1.16437	0.63001
1.16953	0.75445			1.05967	0.77822			1.1693	0.50387			1.18917	0.59229			1.16548	0.6364
1.17061	0.747			1.0605	0.77366			1.1704	0.49892			1.19028	0.58809			1.1666	0.64803
1.17169	0.73649			1.06133	0.76915			1.1715	0.49172			1.19138	0.5837			1.16772	0.65652
1.17277	0.73804			1.06216	0.7646			1.1726	0.49675			1.19249	0.57936			1.16883	0.64501
1.17385	0.73661			1.063	0.76007			1.17371	0.48805			1.1936	0.57498			1.16995	0.62244
1.17493	0.72187			1.06383	0.75564			1.17481	0.48485			1.19471	0.5704			1.17107	0.59198
1.17601	0.71894			1.06466	0.75106			1.17592	0.47508			1.19581	0.56602			1.17219	0.58569
1.17709	0.72031			1.0655	0.74653			1.17703	0.46847			1.19693	0.56151			1.17332	0.58082
1.17818	0.72053			1.06633	0.742			1.17814	0.45856			1.19804	0.55714			1.17444	0.57555
1.17926	0.7111			1.06717	0.73739			1.17925	0.46308			1.19915	0.55285			1.17556	0.57237
1.18035	0.70907			1.068	0.73295			1.18036	0.45359			1.20026	0.54847			1.17669	0.56718
1.18143	0.71305			1.06884	0.72846			1.18147	0.44094			1.20138	0.54399			1.17782	0.56217
1.18252	0.71183			1.06968	0.72391			1.18258	0.43143			1.2025	0.53955			1.17894	0.55825
1.18361	0.69868			1.07052	0.71934			1.1837	0.43537			1.20361	0.535			1.18007	0.54352
1.1847	0.69724			1.07135	0.71478			1.18481	0.42436			1.20473	0.53045			1.1812	0.54806
1.18579	0.70308			1.07219	0.71025			1.18593	0.41856			1.20585	0.52591			1.18233	0.54622
1.18688	0.69866			1.07303	0.70584			1.18705	0.41847			1.20697	0.52108			1.18347	0.53998
1.18798	0.69103			1.07387	0.70136			1.18816	0.41446			1.20809	0.51623			1.1846	0.52801
1.18907	0.67958			1.07472	0.69676			1.18928	0.41165			1.20921	0.51151			1.18573	0.52553
1.19017	0.68272			1.07556	0.69225			1.1904	0.39973			1.21034	0.50655			1.18687	0.52188
1.19126	0.68051			1.0764	0.68775			1.19153	0.39652			1.21146	0.5018			1.18801	0.51977
1.19236	0.67879			1.07724	0.68325			1.19265	0.39043			1.21259	0.49715			1.18914	0.51542
1.19346	0.67674			1.07809	0.67894			1.19377	0.386			1.21371	0.49233			1.19028	0.50744
1.19455	0.67901			1.07893	0.67437			1.1949	0.37945			1.21484	0.48748			1.19142	0.49888
1.19565	0.67421			1.07978	0.66979			1.19602	0.37807			1.21597	0.48269			1.19256	0.49396
1.19676	0.66162			1.08062	0.66536			1.19715	0.37371			1.2171	0.47803			1.19371	0.49247
1.19786	0.65923			1.08147	0.66085			1.19828	0.36983			1.21823	0.47314			1.19485	0.48675
1.19896	0.65734			1.08232	0.65636			1.19941	0.37005			1.21936	0.46817			1.19599	0.4755
1.20006	0.65935			1.08317	0.65191			1.20054	0.36899			1.22049	0.46306			1.19714	0.47205
1.20117	0.65392			1.08401	0.64748			1.20167	0.35455			1.22163	0.45791			1.19828	0.4652
1.20227	0.6565			1.08486	0.64305			1.2028	0.35321			1.22276	0.45297			1.19943	0.46275
1.20338	0.65265			1.08571	0.63873			1.20393	0.35253			1.2239	0.44795			1.20058	0.45912
1.20449	0.64065			1.08656	0.63433			1.20507	0.34804			1.22503	0.44309			1.20173	0.45626
1.2056	0.63737			1.08742	0.62998			1.2062	0.34005			1.22617	0.43814			1.20288	0.45506
1.20671	0.63701			1.08827	0.62561			1.20734	0.34107			1.22731	0.43319			1.20403	0.4502
1.20782	0.63859			1.08912	0.62123			1.20847	0.3346			1.22845	0.42827			1.20518	0.45006
1.20893	0.63306			1.08997	0.61682			1.20961	0.32764			1.22959	0.42354			1.20634	0.44518
1.21005	0.63013			1.09083	0.6124			1.21075	0.32494			1.23073	0.41856			1.20749	0.43929
1.21116	0.63002			1.09168	0.60804			1.21189	0.31981			1.23188	0.41378			1.20865	0.42639
1.21227	0.62434			1.09254	0.60372			1.21304	0.32077			1.23302	0.40898			1.20981	0.42298
1.21339	0.62024			1.09339	0.59942			1.21418	0.31526			1.23417	0.40431			1.21097	0.41431
1.21451	0.61925			1.09425	0.59509			1.21532	0.3049			1.23531	0.39967			1.21213	0.41421
1.21563	0.61467			1.09511	0.59078			1.21647	0.30578			1.23646	0.39504			1.21329	0.41465
1.21675	0.6099			1.09597	0.58642			1.21761	0.30313			1.23761	0.39059			1.21445	0.40922
1.21787	0.60416			1.09682	0.5819			1.21876	0.29888			1.23876	0.38619			1.21561	0.39956
1.21899	0.60354			1.09768	0.57752			1.21991	0.29696			1.23991	0.38184			1.21678	0.39162
1.22011	0.60388			1.09854	0.57314			1.22106	0.29505			1.24106	0.37752			1.21794	0.39051
1.22123	0.59776			1.09941	0.56876			1.22221	0.29253			1.24221	0.37338			1.21911	0.391
1.22236	0.59668			1.10027	0.56438			1.22336	0.2915			1.24337	0.36928			1.22027	0.38355
1.22348	0.59246			1.10113	0.55986			1.22451	0.28503			1.24452	0.36512			1.22144	0.38887
1.22461	0.59532			1.10199	0.55545			1.22567	0.29058			1.24568	0.36096			1.22261	0.38178
1.22574	0.58779			1.10285	0.55104			1.22682	0.28598			1.24684	0.35696			1.22378	0.37698
1.22687	0.5857			1.10372	0.54663			1.22798	0.28719			1.248	0.35301			1.22495	0.37261
1.22799	0.58658			1.10458	0.54222			1.22913	0.27467			1.24915	0.34901			1.22613	0.37284
1.22913	0.57927			1.10545	0.53782			1.23029	0.27572			1.25031	0.34514			1.2273	0.36643
1.23026	0.57553			1.10632	0.53345			1.23145	0.27317			1.25148	0.34143			1.22848	0.35679
1.23139	0.57476			1.10718	0.52909			1.23261	0.27185			1.25264	0.33766			1.22965	0.36153
1.23252	0.57101			1.10805	0.52454			1.23377	0.27167			1.2538	0.3338			1.23083	0.35695
1.23366	0.56537			1.10892	0.52021			1.23493	0.27026			1.25497	0.33			1.23201	0.3567
1.23479	0.56482			1.10979	0.51573			1.2361	0.26638			1.25613	0.32637			1.23319	0.34813
1.23593	0.56227			1.11066	0.5113			1.23726	0.26403			1.2573	0.32289			1.23437	0.3427
1.23707	0.55688			1.11153	0.507			1.23843	0.26159			1.25847	0.31945			1.23555	0.34202
1.23821	0.56336			1.1124	0.50275			1.23959	0.2607			1.25964	0.31621			1.23673	0.33929
1.23935	0.54943			1.11327	0.49848			1.24076	0.25041			1.26081	0.3131			1.23792	0.33808
1.24049	0.54754			1.11414	0.4942			1.24193	0.25593			1.26198	0.30996			1.2391	0.33826
1.24163	0.5468			1.11501	0.48993			1.2431	0.25296			1.26315	0.3069			1.24029	0.33405
1.24277	0.5518			1.11589	0.48574			1.24427	0.254			1.26432	0.30381			1.24148	0.32722
1.24392	0.54602			1.11676	0.48155			1.24544	0.25204			1.2655	0.30073			1.24267	0.33099
1.24506	0.5428			1.11764	0.47736			1.24662	0.2483			1.26667	0.29806			1.24386	0.3268
1.24621	0.53311			1.11851	0.47313			1.24779	0.24133			1.26785	0.29515			1.24505	0.32403
1.24736	0.5309			1.11939	0.46889			1.24897	0.24003			1.26903	0.29228			1.24624	0.31858
1.24851	0.52935			1.12027	0.46453			1.25014	0.23481			1.27021	0.28955			1.24743	0.31472
1.24966	0.52418			1.12114	0.46047			1.25132	0.23428			1.27139	0.28704			1.24863	0.31068
1.25081	0.51582			1.12202	0.45634			1.2525	0.23084			1.27257	0.28453			1.24982	0.31309
1.25196	0.52346			1.1229	0.45224			1.25368	0.23185			1.27375	0.28213			1.25102	0.30717
1.25311	0.52167			1.12378	0.44807			1.25486	0.2267			1.27493	0.27958			1.25222	0.30051
1.25427	0.51769			1.12466	0.44395			1.25604	0.2233			1.27612	0.27742			1.25342	0.29828
1.25542	0.51708			1.12554	0.43999			1.25723	0.22441			1.2773	0.27532			1.25462	0.2967
1.25658	0.50284			1.12643	0.43614			1.25841	0.22264			1.27849	0.27333			1.25582	0.29533
1.25773	0.5074			1.12731	0.43225			1.2596	0.22211			1.27968	0.27123			1.25702	0.28454
1.25889	0.50216			1.12819	0.42838			1.26078	0.22147			1.28087	0.26928			1.25823	0.2793
1.26005	0.49736			1.12907	0.4246			1.26197	0.21473			1.28206	0.2672			1.25943	0.27307
1.26121	0.48752			1.12996	0.42079			1.26316	0.21366			1.28325	0.26517			1.26064	0.27579
1.26237	0.48256			1.13084	0.41692			1.26435	0.21046			1.28444	0.26322			1.26184	0.27257
1.26353	0.48869			1.13173	0.41284			1.26554	0.21224			1.28563	0.26133			1.26305	0.26685
1.2647	0.4893			1.13262	0.40884			1.26673	0.21285			1.28683	0.25949			1.26426	0.27608
1.26586	0.48315			1.13351	0.40493			1.26793	0.21117			1.28802	0.2578			1.26547	0.27377
1.26703	0.48372			1.13439	0.40101			1.26912	0.2057			1.28922	0.25612			1.26668	0.26781
1.26819	0.48017			1.13528	0.39706			1.27032	0.21015			1.29042	0.2544			1.2679	0.26651
1.26936	0.4727			1.13617	0.39313			1.27151	0.20471			1.29161	0.25263			1.26911	0.26701
1.27053	0.46118			1.13706	0.38933			1.27271	0.19842			1.29281	0.25082			1.27033	0.26062
1.2717	0.46576			1.13795	0.38558			1.27391	0.20065			1.29401	0.24902			1.27154	0.25686
1.27287	0.46221			1.13884	0.38184			1.27511	0.20378			1.29522	0.24728			1.27276	0.26153
1.27404	0.46465			1.13974	0.3782			1.27631	0.1993			1.29642	0.2456			1.27398	0.26004
1.27522	0.4561			1.14063	0.3744			1.27752	0.20539			1.29762	0.24388			1.2752	0.25161
1.27639	0.45732			1.14152	0.37067			1.27872	0.19688			1.29883	0.24221			1.27642	0.24642
1.27757	0.45053			1.14242	0.367			1.27992	0.19382			1.30004	0.24056			1.27764	0.24596
1.27874	0.4523			1.14331	0.3634			1.28113	0.19329			1.30124	0.23882			1.27886	0.24354
1.27992	0.45316			1.14421	0.35983			1.28234	0.19448			1.30245	0.23712			1.28009	0.23905
1.2811	0.447			1.14511	0.35633			1.28354	0.19088			1.30366	0.23541			1.28132	0.2421
1.28228	0.43706			1.146	0.35277			1.28475	0.18867			1.30487	0.23372			1.28254	0.23978
1.28346	0.44061			1.1469	0.34923			1.28596	0.19643			1.30609	0.23204			1.28377	0.24176
1.28464	0.43602			1.1478	0.34573			1.28718	0.19227			1.3073	0.23046			1.285	0.23955
1.28582	0.43364			1.1487	0.3422			1.28839	0.18545			1.30851	0.22888			1.28623	0.24093
1.28701	0.42466			1.1496	0.33875			1.2896	0.18487			1.30973	0.2272			1.28746	0.22519
1.28819	0.42037			1.1505	0.33527			1.29082	0.18682			1.31095	0.22563			1.28869	0.23191
1.28938	0.41807			1.1514	0.33199			1.29203	0.18096			1.31216	0.22408			1.28993	0.22894
1.29056	0.42543			1.1523	0.32862			1.29325	0.18203			1.31338	0.22258			1.29116	0.22503
1.29175	0.41293			1.15321	0.32534			1.29447	0.1815			1.3146	0.2211			1.2924	0.22079
1.29294	0.41352			1.15411	0.32211			1.29569	0.17747			1.31582	0.2195			1.29364	0.21461
1.29413	0.4038			1.15501	0.31876			1.29691	0.17431			1.31705	0.21785			1.29488	0.21896
1.29532	0.40494			1.15592	0.31549			1.29813	0.17361			1.31827	0.21617			1.29612	0.21183
1.29652	0.39959			1.15682	0.31225			1.29935	0.17381			1.31949	0.21446			1.29736	0.21201
1.29771	0.39503			1.15773	0.30899			1.30058	0.1711			1.32072	0.21286			1.2986	0.21928
1.2989	0.39829			1.15864	0.30571			1.3018	0.1709			1.32195	0.21132			1.29984	0.22191
1.3001	0.39032			1.15955	0.30246			1.30303	0.17307			1.32317	0.20999			1.30109	0.21007
1.3013	0.38893			1.16045	0.29938			1.30426	0.17623			1.3244	0.2087			1.30233	0.20959
1.3025	0.38254			1.16136	0.29629			1.30549	0.16763			1.32563	0.20705			1.30358	0.20574
1.3037	0.38363			1.16227	0.29324			1.30672	0.16744			1.32687	0.20554			1.30483	0.20247
1.3049	0.38046			1.16318	0.2903			1.30795	0.16521			1.3281	0.20412			1.30608	0.20232
1.3061	0.37492			1.1641	0.28738			1.30918	0.16771			1.32933	0.20263			1.30733	0.19871
1.3073	0.37247			1.16501	0.28437			1.31041	0.16155			1.33057	0.20106			1.30858	0.19641
1.3085	0.37211			1.16592	0.28138			1.31165	0.16088			1.3318	0.19963			1.30983	0.19484
1.30971	0.36471			1.16683	0.2784			1.31288	0.16322			1.33304	0.1984			1.31109	0.19067
1.31091	0.36473			1.16775	0.27556			1.31412	0.16192			1.33428	0.19745			1.31234	0.19142
1.31212	0.35821			1.16866	0.27277			1.31536	0.16433			1.33552	0.1963			1.3136	0.18641
1.31333	0.36229			1.16958	0.26993			1.3166	0.15976			1.33676	0.19518			1.31486	0.18868
1.31454	0.35588			1.17049	0.26694			1.31784	0.15461			1.338	0.19404			1.31612	0.18642
1.31575	0.34863			1.17141	0.26391			1.31908	0.15814			1.33924	0.19304			1.31738	0.18335
1.31696	0.34717			1.17233	0.26093			1.32032	0.14744			1.34049	0.19196			1.31864	0.18531
1.31817	0.34345			1.17325	0.25791			1.32157	0.15422			1.34173	0.1909			1.3199	0.17826
1.31939	0.33904			1.17417	0.25499			1.32281	0.15412			1.34298	0.1899			1.32116	0.18665
1.3206	0.33582			1.17509	0.25223			1.32406	0.15151			1.34423	0.18885			1.32243	0.18288
1.32182	0.34042			1.17601	0.24973			1.3253	0.1486			1.34547	0.18781			1.3237	0.1826
1.32303	0.32892			1.17693	0.24718			1.32655	0.14703			1.34672	0.18674			1.32496	0.18033
1.32425	0.32462			1.17785	0.24468			1.3278	0.15112			1.34797	0.18559			1.32623	0.17997
1.32547	0.32508			1.17877	0.24222			1.32905	0.1443			1.34923	0.1844			1.3275	0.17072
1.32669	0.3209			1.1797	0.2398			1.33031	0.14328			1.35048	0.18321			1.32877	0.17591
1.32791	0.31516			1.18062	0.23739			1.33156	0.14569			1.35173	0.18216			1.33005	0.18105
1.32914	0.31693			1.18155	0.23495			1.33281	0.14215			1.35299	0.18119			1.33132	0.18577
1.33036	0.31143			1.18247	0.23253			1.33407	0.1396			1.35425	0.18009			1.33259	0.19607
1.33158	0.30454			1.1834	0.23009			1.33533	0.14018			1.35551	0.17903			1.33387	0.19178
1.33281	0.30243			1.18433	0.22779			1.33658	0.14382			1.35676	0.17791			1.33515	0.17682
1.33404	0.30525			1.18526	0.22556			1.33784	0.14223			1.35802	0.17679			1.33643	0.17351
1.33527	0.30196			1.18618	0.22335			1.3391	0.14064			1.35929	0.17569			1.33771	0.17003
1.3365	0.29401			1.18711	0.22118			1.34036	0.13936			1.36055	0.17456			1.33899	0.17244
1.33773	0.29915			1.18804	0.2191			1.34163	0.14496			1.36181	0.17352			1.34027	0.17193
1.33896	0.29237			1.18897	0.21707			1.34289	0.14755			1.36308	0.17263			1.34155	0.16877
1.34019	0.28985			1.18991	0.215			1.34416	0.14439			1.36434	0.17166			1.34284	0.17683
1.34142	0.28475			1.19084	0.213			1.34542	0.13895			1.36561	0.17056			1.34412	0.18291
1.34266	0.28296			1.19177	0.21098			1.34669	0.13372			1.36688	0.1696			1.34541	0.1933
1.3439	0.28937			1.19271	0.20902			1.34796	0.14016			1.36815	0.16864			1.3467	0.19275
1.34513	0.28121			1.19364	0.20706			1.34923	0.13822			1.36942	0.16772			1.34799	0.19684
1.34637	0.29032			1.19457	0.20509			1.3505	0.13706			1.37069	0.16675			1.34928	0.18097
1.34761	0.28333			1.19551	0.20319			1.35177	0.13555			1.37197	0.16565			1.35057	0.16603
1.34885	0.2846			1.19645	0.20127			1.35305	0.13445			1.37324	0.16459			1.35186	0.16656
1.35009	0.27785			1.19738	0.19934			1.35432	0.13863			1.37452	0.16373			1.35316	0.16654
1.35134	0.27033			1.19832	0.19743			1.3556	0.12522			1.37579	0.16281			1.35445	0.15909
1.35258	0.26264			1.19926	0.19556			1.35687	0.13052			1.37707	0.162			1.35575	0.15817
1.35383	0.26558			1.2002	0.19382			1.35815	0.1277			1.37835	0.16122			1.35705	0.15281
1.35507	0.26027			1.20114	0.19215			1.35943	0.12524			1.37963	0.16051			1.35835	0.15071
1.35632	0.25899			1.20208	0.19048			1.36071	0.11713			1.38091	0.1598			1.35965	0.14993
1.35757	0.26178			1.20303	0.18886			1.36199	0.12036			1.38219	0.15896			1.36095	0.14527
1.35882	0.25986			1.20397	0.18726			1.36328	0.1204			1.38348	0.15827			1.36225	0.14249
1.36007	0.25793			1.20491	0.18574			1.36456	0.12492			1.38476	0.15751			1.36356	0.14374
1.36132	0.25518			1.20586	0.18408			1.36585	0.12357			1.38605	0.15661			1.36486	0.14686
1.36258	0.25029			1.2068	0.18244			1.36713	0.12301			1.38734	0.15597			1.36617	0.14459
1.36383	0.24419			1.20775	0.18088			1.36842	0.12178			1.38863	0.15534			1.36748	0.14403
1.36509	0.24389			1.20869	0.17933			1.36971	0.11616			1.38992	0.15467			1.36879	0.14863
1.36634	0.24497			1.20964	0.17776			1.371	0.12087			1.39121	0.15405			1.3701	0.14992
1.3676	0.24078			1.21059	0.17631			1.37229	0.12115			1.3925	0.15344			1.37141	0.14594
1.36886	0.24089			1.21154	0.1749			1.37359	0.12059			1.39379	0.15278			1.37272	0.15114
1.37012	0.24596			1.21248	0.17356			1.37488	0.11984			1.39509	0.15191			1.37404	0.144
1.37138	0.24263			1.21343	0.17229			1.37618	0.12097			1.39638	0.15099			1.37535	0.14415
1.37265	0.23383			1.21439	0.17091			1.37747	0.11541			1.39768	0.15004			1.37667	0.14219
1.37391	0.23025			1.21534	0.16947			1.37877	0.11868			1.39898	0.14922			1.37799	0.14394
1.37517	0.22317			1.21629	0.16813			1.38007	0.11512			1.40028	0.14855			1.37931	0.14461
1.37644	0.22293			1.21724	0.16696			1.38137	0.11308			1.40158	0.1477			1.38063	0.14276
1.37771	0.21712			1.2182	0.16576			1.38267	0.11788			1.40288	0.14688			1.38195	0.13916
1.37898	0.2199			1.21915	0.16459			1.38397	0.12033			1.40419	0.14593			1.38328	0.15004
1.38025	0.21904			1.22011	0.16342			1.38528	0.11802			1.40549	0.14523			1.3846	0.13967
1.38152	0.21149			1.22106	0.16233			1.38658	0.11894			1.4068	0.14449			1.38593	0.14568
1.38279	0.21224			1.22202	0.16118			1.38789	0.11786			1.4081	0.14383			1.38725	0.14075
1.38406	0.20932			1.22298	0.16012			1.3892	0.11747			1.40941	0.14323			1.38858	0.14067
1.38534	0.21018			1.22393	0.15899			1.3905	0.11605			1.41072	0.14258			1.38991	0.13715
1.38661	0.20609			1.22489	0.15779			1.39181	0.11609			1.41203	0.14191			1.39124	0.14115
1.38789	0.20667			1.22585	0.15672			1.39313	0.11587			1.41334	0.1414			1.39257	0.13963
1.38917	0.20456			1.22681	0.15567			1.39444	0.11836			1.41465	0.14081			1.39391	0.13732
1.39045	0.20896			1.22777	0.15456			1.39575	0.1138			1.41597	0.14021			1.39524	0.14277
1.39173	0.20131			1.22874	0.15353			1.39707	0.11503			1.41728	0.13969			1.39658	0.13975
1.39301	0.2005			1.2297	0.15255			1.39838	0.11786			1.4186	0.13925			1.39792	0.13816
1.39429	0.20766			1.23066	0.15151			1.3997	0.11494			1.41992	0.13888			1.39925	0.13704
1.39557	0.20118			1.23163	0.15058			1.40102	0.11151			1.42124	0.13837			1.40059	0.1369
1.39686	0.19414			1.23259	0.14956			1.40234	0.11643			1.42256	0.13786			1.40194	0.14225
1.39815	0.19343			1.23356	0.14857			1.40366	0.11205			1.42388	0.13745			1.40328	0.14675
1.39943	0.19335			1.23452	0.14758			1.40498	0.11635			1.4252	0.1371			1.40462	0.14106
1.40072	0.18717			1.23549	0.14655			1.40631	0.11534			1.42653	0.1366			1.40597	0.13534
1.40201	0.1964			1.23646	0.14551			1.40763	0.11329			1.42785	0.13628			1.40731	0.14004
1.4033	0.18962			1.23743	0.14452			1.40896	0.10979			1.42918	0.13614			1.40866	0.13803
1.40459	0.19243			1.2384	0.14364			1.41028	0.1129			1.4305	0.1359			1.41001	0.14502
1.40589	0.1859			1.23937	0.14274			1.41161	0.10722			1.43183	0.1356			1.41136	0.14477
1.40718	0.18537			1.24034	0.14183			1.41294	0.11101			1.43316	0.13521			1.41271	0.14351
1.40848	0.1902			1.24131	0.14095			1.41427	0.10993			1.43449	0.13482			1.41406	0.14327
1.40977	0.18067			1.24228	0.1402			1.41561	0.11075			1.43583	0.13462			1.41542	0.14561
1.41107	0.17929			1.24326	0.13945			1.41694	0.11047			1.43716	0.13447			1.41677	0.14057
1.41237	0.1781			1.24423	0.13871			1.41828	0.11132			1.4385	0.13414			1.41813	0.14694
1.41367	0.18035			1.24521	0.13799			1.41961	0.11259			1.43983	0.13372			1.41949	0.14242
1.41497	0.18115			1.24618	0.13723			1.42095	0.11014			1.44117	0.13333			1.42085	0.1412
1.41628	0.18334			1.24716	0.13639			1.42229	0.11652			1.44251	0.13312			1.42221	0.14029
1.41758	0.18207			1.24814	0.13549			1.42363	0.1159			1.44385	0.13296			1.42357	0.13941
1.41889	0.17299			1.24911	0.13465			1.42497	0.11869			1.44519	0.13279			1.42493	0.14106
1.42019	0.17307			1.25009	0.13383			1.42631	0.11438			1.44653	0.13268			1.4263	0.13668
1.4215	0.16751			1.25107	0.13305			1.42765	0.11178			1.44788	0.13238			1.42766	0.13707
1.42281	0.16486			1.25205	0.13216			1.429	0.11636			1.44922	0.1321			1.42903	0.13167
1.42412	0.16605			1.25303	0.13139			1.43035	0.11623			1.45057	0.13188			1.4304	0.13501
1.42543	0.16957			1.25401	0.13077			1.43169	0.11517			1.45191	0.13173			1.43177	0.13837
1.42674	0.16498			1.255	0.12998			1.43304	0.11508			1.45326	0.13164			1.43314	0.13968
1.42806	0.16525			1.25598	0.12924			1.43439	0.11329			1.45461	0.13162			1.43451	0.13856
1.42937	0.1673			1.25696	0.12857			1.43574	0.12286			1.45596	0.13155			1.43588	0.13953
1.43069	0.1691			1.25795	0.12779			1.4371	0.1174			1.45732	0.13148			1.43726	0.14014
1.432	0.16367			1.25893	0.12705			1.43845	0.11592			1.45867	0.13131			1.43864	0.1435
1.43332	0.16444			1.25992	0.12633			1.43981	0.11221			1.46003	0.1313			1.44001	0.13931
1.43464	0.1649			1.26091	0.12554			1.44116	0.11028			1.46138	0.13121			1.44139	0.14603
1.43596	0.16278			1.2619	0.12479			1.44252	0.11315			1.46274	0.13123			1.44277	0.14346
1.43728	0.15864			1.26288	0.12404			1.44388	0.11214			1.4641	0.13134			1.44415	0.1427
1.43861	0.15578			1.26387	0.12332			1.44524	0.11709			1.46546	0.13138			1.44554	0.14975
1.43993	0.16233			1.26486	0.12252			1.4466	0.12375			1.46682	0.13162			1.44692	0.15201
1.44126	0.15484			1.26586	0.12178			1.44796	0.11744			1.46818	0.1319			1.44831	0.15214
1.44259	0.15467			1.26685	0.1211			1.44933	0.12007			1.46955	0.1322			1.44969	0.1485
1.44391	0.1604			1.26784	0.12037			1.45069	0.12192			1.47091	0.13225			1.45108	0.14736
1.44524	0.15631			1.26883	0.11954			1.45206	0.12059			1.47228	0.13244			1.45247	0.14646
1.44657	0.15031			1.26983	0.11873			1.45343	0.128			1.47364	0.13259			1.45386	0.1489
1.44791	0.15403			1.27082	0.118			1.4548	0.12508			1.47501	0.13279			1.45525	0.15244
1.44924	0.14734			1.27182	0.11732			1.45617	0.12585			1.47638	0.1331			1.45665	0.1527
1.45057	0.15209			1.27281	0.11662			1.45754	0.12033			1.47776	0.1334			1.45804	0.14999
1.45191	0.15553			1.27381	0.11583			1.45891	0.12443			1.47913	0.13369			1.45944	0.1429
1.45325	0.1488			1.27481	0.11509			1.46029	0.12131			1.4805	0.13396			1.46084	0.15379
1.45458	0.14718			1.27581	0.11441			1.46166	0.12729			1.48188	0.13406			1.46223	0.14997
1.45592	0.14718			1.27681	0.11366			1.46304	0.11962			1.48325	0.13434			1.46363	0.15153
1.45726	0.14626			1.27781	0.113			1.46442	0.11765			1.48463	0.13464			1.46504	0.15266
1.45861	0.1386			1.27881	0.1122			1.4658	0.11524			1.48601	0.13495			1.46644	0.15475
1.45995	0.14618			1.27981	0.11138			1.46718	0.11802			1.48739	0.13553			1.46784	0.15333
1.46129	0.13861			1.28082	0.11072			1.46856	0.12588			1.48877	0.13599			1.46925	0.15135
1.46264	0.14044			1.28182	0.11001			1.46994	0.12477			1.49016	0.13642			1.47066	0.15249
1.46398	0.13908			1.28282	0.10928			1.47133	0.12126			1.49154	0.13682			1.47206	0.14992
1.46533	0.13788			1.28383	0.10857			1.47272	0.12461			1.49293	0.13724			1.47347	0.15172
1.46668	0.13592			1.28483	0.10791			1.4741	0.123			1.49431	0.13769			1.47488	0.159
1.46803	0.13104			1.28584	0.10717			1.47549	0.1235			1.4957	0.13806			1.4763	0.15802
1.46938	0.13907			1.28685	0.1064			1.47688	0.12309			1.49709	0.13839			1.47771	0.15701
1.47074	0.13884			1.28786	0.1057			1.47827	0.12603			1.49848	0.13885			1.47913	0.15561
1.47209	0.13447			1.28887	0.10494			1.47967	0.12575			1.49987	0.13934			1.48054	0.16101
1.47345	0.13324			1.28988	0.10419			1.48106	0.12042			1.50127	0.13993			1.48196	0.16296
1.4748	0.13722			1.29089	0.10337			1.48245	0.13328			1.50266	0.14045			1.48338	0.16529
1.47616	0.13471			1.2919	0.10257			1.48385	0.13272			1.50406	0.14116			1.4848	0.16272
1.47752	0.13592			1.29291	0.10177			1.48525	0.1298			1.50545	0.1418			1.48622	0.15781
1.47888	0.13008			1.29392	0.10094			1.48665	0.13774			1.50685	0.14242			1.48764	0.15869
1.48024	0.12554			1.29494	0.10016			1.48805	0.13536			1.50825	0.14304			1.48907	0.16065
1.48161	0.13016			1.29595	0.09938			1.48945	0.14043			1.50965	0.14348			1.49049	0.16231
1.48297	0.12772			1.29697	0.09863			1.49085	0.15441			1.51106	0.14405			1.49192	0.16359
1.48433	0.13039			1.29798	0.09781			1.49226	0.16377			1.51246	0.14446			1.49335	0.16501
1.4857	0.12706			1.299	0.09705			1.49366	0.16763			1.51386	0.14491			1.49478	0.16721
1.48707	0.12448			1.30002	0.09624			1.49507	0.13717			1.51527	0.14554			1.49621	0.16684
1.48844	0.12178			1.30104	0.09549			1.49648	0.13434			1.51668	0.14632			1.49764	0.16959
1.48981	0.12331			1.30206	0.09468			1.49789	0.13648			1.51809	0.14711			1.49908	0.16962
1.49118	0.11454			1.30308	0.09384			1.4993	0.14142			1.5195	0.14774			1.50051	0.16633
1.49255	0.12003			1.3041	0.09311			1.50071	0.13733			1.52091	0.14831			1.50195	0.16579
1.49393	0.1273			1.30512	0.09223			1.50213	0.13046			1.52232	0.14891			1.50339	0.16834
1.4953	0.12628			1.30614	0.09141			1.50354	0.13653			1.52373	0.14959			1.50483	0.16935
1.49668	0.1237			1.30716	0.09062			1.50496	0.13546			1.52515	0.15031			1.50627	0.1709
1.49806	0.12035			1.30819	0.08981			1.50638	0.13559			1.52657	0.15112			1.50771	0.17291
1.49944	0.12017			1.30921	0.08892			1.5078	0.14039			1.52799	0.15189			1.50915	0.16593
1.50082	0.11995			1.31024	0.08809			1.50922	0.14151			1.5294	0.15265			1.5106	0.17361
1.5022	0.12659			1.31127	0.08725			1.51064	0.13725			1.53083	0.1535			1.51205	0.17457
1.50358	0.12125			1.31229	0.08646			1.51206	0.13802			1.53225	0.15432			1.51349	0.17232
1.50497	0.11903			1.31332	0.08565			1.51349	0.14066			1.53367	0.15502			1.51494	0.1751
1.50635	0.11849			1.31435	0.08488			1.51491	0.14707			1.5351	0.15563			1.51639	0.1841
1.50774	0.11258			1.31538	0.08401			1.51634	0.14791			1.53652	0.15628			1.51785	0.18506
1.50913	0.1106			1.31641	0.08312			1.51777	0.14794			1.53795	0.1571			1.5193	0.18729
1.51052	0.10824			1.31744	0.08228			1.5192	0.14721			1.53938	0.15813			1.52075	0.18479
1.51191	0.1098			1.31847	0.08144			1.52063	0.14745			1.54081	0.15909			1.52221	0.17644
1.5133	0.10907			1.31951	0.0806			1.52206	0.14942			1.54224	0.16002			1.52367	0.1832
1.51469	0.11387			1.32054	0.07974			1.5235	0.14613			1.54367	0.16097			1.52513	0.18593
1.51609	0.11363			1.32158	0.0788			1.52493	0.14877			1.54511	0.16184			1.52659	0.18742
1.51748	0.11029			1.32261	0.07792			1.52637	0.15379			1.54654	0.16293			1.52805	0.18737
1.51888	0.10707			1.32365	0.07709			1.52781	0.1511			1.54798	0.16395			1.52951	0.18618
1.52028	0.10475			1.32469	0.07619			1.52925	0.15099			1.54941	0.1649			1.53098	0.18459
1.52168	0.10551			1.32572	0.07527			1.53069	0.15372			1.55085	0.16606			1.53244	0.1916
1.52308	0.10849			1.32676	0.07447			1.53213	0.157			1.55229	0.16723			1.53391	0.19734
1.52448	0.10547			1.3278	0.07344			1.53357	0.15701			1.55374	0.16822			1.53538	0.19967
1.52589	0.09844			1.32884	0.07262			1.53502	0.15524			1.55518	0.16925			1.53685	0.20462
1.52729	0.09881			1.32988	0.07186			1.53646	0.1601			1.55662	0.1702			1.53832	0.21538
1.5287	0.10238			1.33093	0.07091			1.53791	0.16169			1.55807	0.17133			1.53979	0.21818
1.53011	0.0992			1.33197	0.06999			1.53936	0.16556			1.55952	0.1724			1.54127	0.2196
1.53151	0.11277			1.33301	0.06907			1.54081	0.16426			1.56097	0.17356			1.54274	0.21156
1.53292	0.1101			1.33406	0.06811			1.54226	0.16692			1.56242	0.17494			1.54422	0.20596
1.53434	0.10911			1.3351	0.06713			1.54371	0.17207			1.56387	0.17625			1.5457	0.20173
1.53575	0.10768			1.33615	0.06619			1.54517	0.17258			1.56532	0.17771			1.54718	0.20117
1.53716	0.10385			1.33719	0.06526			1.54662	0.17603			1.56677	0.1792			1.54866	0.20087
1.53858	0.10077			1.33824	0.06432			1.54808	0.18113			1.56823	0.18062			1.55014	0.20334
1.53999	0.09719			1.33929	0.06341			1.54954	0.17607			1.56969	0.18203			1.55163	0.2046
1.54141	0.09352			1.34034	0.06257			1.551	0.17533			1.57115	0.1834			1.55311	0.20265
1.54283	0.09159			1.34139	0.06175			1.55246	0.17479			1.5726	0.18491			1.5546	0.21283
1.54425	0.09604			1.34244	0.06089			1.55392	0.17876			1.57407	0.18633			1.55609	0.2154
1.54567	0.09354			1.34349	0.06002			1.55539	0.17725			1.57553	0.18782			1.55758	0.20899
1.5471	0.0955			1.34455	0.05923			1.55685	0.17694			1.57699	0.18951			1.55907	0.21087
1.54852	0.09729			1.3456	0.05836			1.55832	0.17797			1.57846	0.19117			1.56056	0.21035
1.54995	0.09784			1.34665	0.05752			1.55979	0.17409			1.57992	0.19282			1.56206	0.20998
1.55137	0.09135			1.34771	0.05666			1.56126	0.1781			1.58139	0.19447			1.56356	0.21206
1.5528	0.09263			1.34876	0.05587			1.56273	0.18159			1.58286	0.19632			1.56505	0.21951
1.55423	0.09036			1.34982	0.05505			1.5642	0.17566			1.58433	0.19808			1.56655	0.22098
1.55566	0.09108			1.35088	0.05422			1.56567	0.1819			1.5858	0.19992			1.56805	0.22184
1.5571	0.09508			1.35194	0.05344			1.56715	0.18244			1.58727	0.20174			1.56955	0.22975
1.55853	0.09799			1.353	0.05266			1.56862	0.18292			1.58875	0.20361			1.57106	0.22952
1.55996	0.0908			1.35406	0.0518			1.5701	0.1895			1.59022	0.20566			1.57256	0.22695
1.5614	0.09078			1.35512	0.05097			1.57158	0.18811			1.5917	0.20753			1.57407	0.22573
1.56284	0.08992			1.35618	0.05029			1.57306	0.18715			1.59318	0.20953			1.57557	0.22319
1.56428	0.092			1.35724	0.04953			1.57454	0.19038			1.59466	0.21161			1.57708	0.22628
1.56572	0.09255			1.35831	0.0488			1.57603	0.1961			1.59614	0.21364			1.57859	0.23385
1.56716	0.0943			1.35937	0.04804			1.57751	0.1992			1.59762	0.21574			1.5801	0.23899
1.5686	0.09267			1.36043	0.04733			1.579	0.20216			1.59911	0.21792			1.58162	0.2387
1.57005	0.09927			1.3615	0.0467			1.58049	0.19741			1.60059	0.22017			1.58313	0.24596
1.57149	0.09757			1.36257	0.04609			1.58197	0.19812			1.60208	0.22227			1.58465	0.24028
1.57294	0.09484			1.36364	0.04535			1.58347	0.19905			1.60357	0.22422			1.58616	0.24626
1.57439	0.08875			1.3647	0.04463			1.58496	0.20129			1.60506	0.2265			1.58768	0.24741
1.57584	0.0852			1.36577	0.04392			1.58645	0.20061			1.60655	0.22876			1.5892	0.24624
1.57729	0.0854			1.36684	0.04328			1.58794	0.20383			1.60804	0.23109			1.59072	0.2485
1.57874	0.08124			1.36791	0.0426			1.58944	0.20383			1.60954	0.23342			1.59225	0.25218
1.58019	0.08717			1.36899	0.04185			1.59094	0.2086			1.61103	0.23557			1.59377	0.25831
1.58165	0.09433			1.37006	0.04127			1.59244	0.211			1.61253	0.23787			1.5953	0.25613
1.58311	0.08768			1.37113	0.04064			1.59394	0.21266			1.61403	0.24031			1.59683	0.25458
1.58456	0.09327			1.37221	0.03993			1.59544	0.21381			1.61552	0.24276			1.59836	0.26161
1.58602	0.08936			1.37328	0.03932			1.59694	0.21904			1.61703	0.24526			1.59989	0.26125
1.58748	0.09666			1.37436	0.03865			1.59845	0.22066			1.61853	0.24754			1.60142	0.26488
1.58894	0.09869			1.37543	0.03794			1.59995	0.21943			1.62003	0.24983			1.60295	0.26407
1.59041	0.09525			1.37651	0.03726			1.60146	0.21776			1.62154	0.2524			1.60449	0.27301
1.59187	0.09193			1.37759	0.0366			1.60297	0.22687			1.62304	0.25495			1.60602	0.28031
1.59334	0.09586			1.37867	0.03598			1.60448	0.22704			1.62455	0.2575			1.60756	0.2819
1.5948	0.09326			1.37975	0.03552			1.60599	0.22785			1.62606	0.26021			1.6091	0.27846
1.59627	0.08207			1.38083	0.03498			1.6075	0.23248			1.62757	0.26293			1.61064	0.28289
1.59774	0.08413			1.38191	0.03431			1.60902	0.23629			1.62908	0.26553			1.61218	0.28737
1.59921	0.08563			1.383	0.03377			1.61053	0.23613			1.63059	0.26822			1.61373	0.28401
1.60069	0.08639			1.38408	0.03314			1.61205	0.23825			1.63211	0.2711			1.61527	0.28539
1.60216	0.0844			1.38516	0.03254			1.61357	0.2416			1.63363	0.27366			1.61682	0.29479
1.60363	0.08594			1.38625	0.03211			1.61509	0.24303			1.63514	0.27615			1.61837	0.29759
1.60511	0.08759			1.38734	0.03165			1.61661	0.24806			1.63666	0.27886			1.61992	0.29348
1.60659	0.08441			1.38842	0.03107			1.61813	0.24371			1.63818	0.28158			1.62147	0.2928
1.60807	0.07859			1.38951	0.03054			1.61966	0.24736			1.6397	0.28432			1.62302	0.2992
1.60955	0.08225			1.3906	0.02999			1.62118	0.25022			1.64123	0.28713			1.62457	0.30332
1.61103	0.08427			1.39169	0.02954			1.62271	0.25342			1.64275	0.29005			1.62613	0.30646
1.61251	0.08026			1.39278	0.02896			1.62424	0.25564			1.64428	0.29305			1.62769	0.30611
1.614	0.08121			1.39387	0.02838			1.62577	0.25706			1.6458	0.2959			1.62925	0.31005
1.61548	0.08268			1.39496	0.02784			1.6273	0.25652			1.64733	0.29883			1.63081	0.3097
1.61697	0.08287			1.39606	0.02731			1.62884	0.25681			1.64886	0.30184			1.63237	0.3185
1.61846	0.08145			1.39715	0.02671			1.63037	0.26409			1.6504	0.30475			1.63393	0.31473
1.61995	0.08541			1.39824	0.02619			1.63191	0.2655			1.65193	0.30766			1.63549	0.32233
1.62144	0.07861			1.39934	0.02564			1.63344	0.26621			1.65346	0.31067			1.63706	0.33046
1.62294	0.08156			1.40044	0.02507			1.63498	0.26818			1.655	0.31367			1.63863	0.33264
1.62443	0.07932			1.40153	0.02458			1.63652	0.27292			1.65654	0.3167			1.6402	0.33355
1.62593	0.0875			1.40263	0.0241			1.63806	0.27139			1.65808	0.3197			1.64177	0.33683
1.62742	0.08481			1.40373	0.02358			1.63961	0.26821			1.65962	0.32269			1.64334	0.3453
1.62892	0.0817			1.40483	0.023			1.64115	0.27811			1.66116	0.32555			1.64491	0.34255
1.63042	0.07922			1.40593	0.02247			1.6427	0.27617			1.6627	0.32845			1.64649	0.34432
1.63192	0.07754			1.40703	0.02206			1.64425	0.27297			1.66424	0.33149			1.64807	0.35148
1.63342	0.07723			1.40813	0.02158			1.6458	0.28011			1.66579	0.33457			1.64964	0.35265
1.63493	0.08001			1.40924	0.02099			1.64735	0.2843			1.66734	0.33761			1.65122	0.34941
1.63643	0.07926			1.41034	0.02047			1.6489	0.28559			1.66889	0.34065			1.6528	0.35582
1.63794	0.07998			1.41145	0.01996			1.65045	0.28811			1.67044	0.34372			1.65439	0.35697
1.63945	0.07604			1.41255	0.01948			1.65201	0.28516			1.67199	0.34679			1.65597	0.36022
1.64096	0.07866			1.41366	0.01899			1.65356	0.28351			1.67354	0.34984			1.65756	0.36213
1.64247	0.0813			1.41477	0.01842			1.65512	0.28684			1.6751	0.35291			1.65914	0.36931
1.64398	0.07733			1.41588	0.01785			1.65668	0.29079			1.67665	0.35615			1.66073	0.37524
1.6455	0.07965			1.41699	0.01744			1.65824	0.29428			1.67821	0.35941			1.66232	0.37808
1.64701	0.08039			1.4181	0.01704			1.6598	0.29315			1.67977	0.36258			1.66391	0.38158
1.64853	0.07868			1.41921	0.01658			1.66137	0.29191			1.68133	0.36593			1.66551	0.38462
1.65004	0.08164			1.42032	0.01609			1.66293	0.29332			1.68289	0.36906			1.6671	0.37964
1.65156	0.08471			1.42143	0.01568			1.6645	0.29583			1.68445	0.37221			1.6687	0.38581
1.65308	0.07653			1.42255	0.01531			1.66607	0.30092			1.68602	0.37545			1.6703	0.39377
1.65461	0.07226			1.42366	0.01487			1.66764	0.3107			1.68759	0.37875			1.6719	0.39109
1.65613	0.08003			1.42478	0.01448			1.66921	0.31058			1.68915	0.38201			1.6735	0.39569
1.65765	0.07749			1.42589	0.01413			1.67078	0.30357			1.69072	0.38531			1.6751	0.40476
1.65918	0.07377			1.42701	0.0137			1.67235	0.30765			1.69229	0.38874			1.6767	0.40316
1.66071	0.07104			1.42813	0.01332			1.67393	0.31184			1.69386	0.39228			1.67831	0.40618
1.66224	0.07761			1.42925	0.01303			1.67551	0.31482			1.69544	0.39593			1.67992	0.40486
1.66377	0.07249			1.43037	0.01276			1.67708	0.31663			1.69701	0.39943			1.68152	0.41056
1.6653	0.07696			1.43149	0.01252			1.67866	0.31649			1.69859	0.40287			1.68314	0.41303
1.66683	0.08037			1.43261	0.01211			1.68025	0.32294			1.70017	0.40634			1.68475	0.42088
1.66837	0.07665			1.43373	0.01171			1.68183	0.32217			1.70175	0.40966			1.68636	0.42637
1.6699	0.06843			1.43485	0.01127			1.68341	0.32619			1.70333	0.41295			1.68797	0.42807
1.67144	0.07707			1.43598	0.0109			1.685	0.31914			1.70491	0.41632			1.68959	0.42907
1.67298	0.07611			1.4371	0.01051			1.68659	0.32504			1.70649	0.41983			1.69121	0.42891
1.67452	0.07657			1.43823	0.01022			1.68818	0.32911			1.70808	0.42314			1.69283	0.43167
1.67606	0.07239			1.43936	0.0099			1.68977	0.3329			1.70967	0.42676			1.69445	0.43646
1.67761	0.07222			1.44048	0.00943			1.69136	0.33252			1.71125	0.43024			1.69607	0.43496
1.67915	0.07332			1.44161	0.00909			1.69295	0.33224			1.71284	0.4338			1.6977	0.4376
1.6807	0.07544			1.44274	0.00887			1.69455	0.33799			1.71443	0.43729			1.69932	0.44579
1.68224	0.07439			1.44387	0.00864			1.69614	0.34202			1.71603	0.44074			1.70095	0.44806
1.68379	0.07497			1.445	0.00835			1.69774	0.34988			1.71762	0.44424			1.70258	0.45526
1.68534	0.07245			1.44614	0.00808			1.69934	0.34655			1.71922	0.44766			1.70421	0.45952
1.6869	0.07677			1.44727	0.00787			1.70094	0.34516			1.72081	0.45111			1.70584	0.46931
1.68845	0.08347			1.4484	0.00766			1.70254	0.35425			1.72241	0.45457			1.70747	0.47441
1.69	0.08445			1.44954	0.00736			1.70415	0.35864			1.72401	0.45799			1.70911	0.47135
1.69156	0.07781			1.45067	0.0071			1.70575	0.35934			1.72561	0.46151			1.71074	0.47591
1.69312	0.07518			1.45181	0.00686			1.70736	0.35909			1.72722	0.46499			1.71238	0.48343
1.69468	0.07482			1.45295	0.00658			1.70897	0.36452			1.72882	0.4686			1.71402	0.48729
1.69624	0.07391			1.45409	0.00634			1.71058	0.36354			1.73043	0.47224			1.71566	0.49715
1.6978	0.07792			1.45523	0.00614			1.71219	0.36931			1.73203	0.47569			1.71731	0.49648
1.69936	0.07825			1.45637	0.00586			1.7138	0.36611			1.73364	0.47913			1.71895	0.50428
1.70093	0.07568			1.45751	0.00559			1.71542	0.37479			1.73525	0.4827			1.7206	0.50468
1.70249	0.07595			1.45865	0.00538			1.71703	0.38051			1.73687	0.48622			1.72224	0.5108
1.70406	0.07727			1.45979	0.00516			1.71865	0.38431			1.73848	0.48996			1.72389	0.51961
1.70563	0.07329			1.46094	0.00495			1.72027	0.37819			1.74009	0.49362			1.72554	0.52318
1.7072	0.07297			1.46208	0.00469			1.72189	0.38704			1.74171	0.4971			1.7272	0.52546
1.70877	0.07181			1.46323	0.00446			1.72351	0.39151			1.74333	0.50076			1.72885	0.52771
1.71034	0.08345			1.46437	0.00437			1.72514	0.39309			1.74495	0.50435			1.73051	0.53237
1.71192	0.07889			1.46552	0.00416			1.72676	0.39881			1.74657	0.50793			1.73216	0.53431
1.71349	0.08278			1.46667	0.00394			1.72839	0.40736			1.74819	0.51151			1.73382	0.53998
1.71507	0.08			1.46782	0.00375			1.73002	0.40413			1.74981	0.51521			1.73548	0.54398
1.71665	0.07978			1.46897	0.00354			1.73165	0.40387			1.75144	0.51883			1.73714	0.54769
1.71823	0.07659			1.47012	0.00341			1.73328	0.41473			1.75307	0.52251			1.73881	0.55184
1.71981	0.07666			1.47127	0.00326			1.73491	0.41653			1.7547	0.5261			1.74047	0.56024
1.7214	0.07865			1.47242	0.0031			1.73655	0.41852			1.75633	0.52979			1.74214	0.5644
1.72298	0.08324			1.47358	0.00287			1.73818	0.42112			1.75796	0.53341			1.74381	0.5658
1.72457	0.08397			1.47473	0.00268			1.73982	0.42715			1.75959	0.53695			1.74548	0.57558
1.72616	0.08065			1.47589	0.00251			1.74146	0.43012			1.76122	0.54049			1.74715	0.5772
1.72775	0.08449			1.47704	0.00237			1.7431	0.43485			1.76286	0.54418			1.74882	0.58104
1.72934	0.08382			1.4782	0.0023			1.74474	0.4367			1.7645	0.54773			1.7505	0.58531
1.73093	0.08452			1.47936	0.00213			1.74639	0.44163			1.76614	0.55129			1.75217	0.59054
1.73252	0.08331			1.48052	0.00198			1.74803	0.4464			1.76778	0.55486			1.75385	0.58996
1.73412	0.07765			1.48168	0.00185			1.74968	0.45088			1.76942	0.55832			1.75553	0.60237
1.73571	0.08478			1.48284	0.00174			1.75133	0.45189			1.77106	0.56166			1.75721	0.60428
1.73731	0.08774			1.484	0.00164			1.75298	0.45611			1.77271	0.56509			1.75889	0.60626
1.73891	0.08664			1.48516	0.00152			1.75463	0.45724			1.77436	0.56846			1.76058	0.61433
1.74051	0.08628			1.48633	0.00145			1.75628	0.46562			1.776	0.57185			1.76226	0.61386
1.74212	0.08398			1.48749	0.0013			1.75793	0.46515			1.77765	0.57535			1.76395	0.61944
1.74372	0.08653			1.48866	0.00125			1.75959	0.46813			1.77931	0.57883			1.76564	0.62147
1.74533	0.08368			1.48982	0.00118			1.76125	0.4697			1.78096	0.5823			1.76733	0.62776
1.74693	0.08363			1.49099	0.00116			1.76291	0.47211			1.78261	0.58574			1.76902	0.63505
1.74854	0.08061			1.49216	0.00107			1.76457	0.47729			1.78427	0.58921			1.77072	0.63729
1.75015	0.07676			1.49333	0.00109			1.76623	0.48109			1.78593	0.59254			1.77241	0.64119
1.75176	0.07792			1.4945	0.00108			1.7679	0.48218			1.78758	0.5959			1.77411	0.63994
1.75338	0.07854			1.49567	0.00107			1.76956	0.48682			1.78925	0.59924			1.77581	0.64656
1.75499	0.08414			1.49684	0.00107			1.77123	0.49094			1.79091	0.60264			1.77751	0.65202
1.75661	0.08267			1.49801	0.0011			1.7729	0.50407			1.79257	0.60579			1.77921	0.65106
1.75822	0.08412			1.49919	0.00104			1.77457	0.49985			1.79424	0.609			1.78091	0.66466
1.75984	0.08683			1.50036	0.00102			1.77624	0.50675			1.7959	0.61232			1.78262	0.66992
1.76146	0.08932			1.50154	0.00112			1.77791	0.51135			1.79757	0.61558			1.78433	0.67196
1.76308	0.08553			1.50271	0.00116			1.77959	0.51312			1.79924	0.61886			1.78603	0.68595
1.76471	0.08504			1.50389	0.0011			1.78126	0.51295			1.80091	0.62209			1.78774	0.67818
1.76633	0.0877			1.50507	0.00109			1.78294	0.52126			1.80259	0.62541			1.78946	0.6817
1.76796	0.0837			1.50625	0.00116			1.78462	0.52523			1.80426	0.62864			1.79117	0.68599
1.76959	0.08566			1.50743	0.0012			1.7863	0.5309			1.80594	0.63167			1.79289	0.68876
1.77122	0.08253			1.50861	0.00124			1.78799	0.53319			1.80761	0.63476			1.7946	0.68837
1.77285	0.07864			1.50979	0.00132			1.78967	0.53419			1.80929	0.63789			1.79632	0.69145
1.77448	0.08684			1.51098	0.0014			1.79136	0.53747			1.81097	0.64097			1.79804	0.69598
1.77611	0.09101			1.51216	0.00153			1.79304	0.54566			1.81266	0.64417			1.79976	0.69959
1.77775	0.08938			1.51334	0.00174			1.79473	0.55			1.81434	0.64737			1.80149	0.70262
1.77938	0.08559			1.51453	0.00199			1.79642	0.55385			1.81602	0.65049			1.80321	0.70141
1.78102	0.08508			1.51572	0.00224			1.79812	0.54937			1.81771	0.65368			1.80494	0.70416
1.78266	0.0927			1.5169	0.00252			1.79981	0.55116			1.8194	0.6566			1.80667	0.7144
1.7843	0.08778			1.51809	0.00279			1.80151	0.56551			1.82109	0.65965			1.8084	0.7174
1.78595	0.09093			1.51928	0.00302			1.8032	0.55934			1.82278	0.66263			1.81013	0.7258
1.78759	0.08828			1.52047	0.00314			1.8049	0.56866			1.82447	0.66566			1.81186	0.7268
1.78924	0.09247			1.52166	0.00319			1.8066	0.57644			1.82617	0.66865			1.8136	0.72747
1.79089	0.09627			1.52286	0.0034			1.8083	0.5789			1.82787	0.67155			1.81533	0.73689
1.79253	0.08925			1.52405	0.00352			1.81001	0.57782			1.82956	0.67446			1.81707	0.73661
1.79418	0.09074			1.52524	0.00365			1.81171	0.58619			1.83126	0.67727			1.81881	0.74294
1.79584	0.08847			1.52644	0.00377			1.81342	0.58711			1.83296	0.68013			1.82055	0.74346
1.79749	0.08959			1.52763	0.00382			1.81513	0.58584			1.83467	0.68293			1.8223	0.7511
1.79914	0.0919			1.52883	0.00389			1.81684	0.59827			1.83637	0.68571			1.82404	0.74933
1.8008	0.09206			1.53003	0.00396			1.81855	0.59701			1.83808	0.68843			1.82579	0.74932
1.80246	0.09064			1.53123	0.0041			1.82026	0.60242			1.83978	0.69119			1.82754	0.755
1.80412	0.09093			1.53243	0.00423			1.82198	0.60738			1.84149	0.69397			1.82929	0.75838
1.80578	0.08938			1.53363	0.00438			1.82369	0.60693			1.8432	0.69687			1.83104	0.76506
1.80744	0.08778			1.53483	0.00449			1.82541	0.61145			1.84492	0.69962			1.83279	0.7665
1.80911	0.09109			1.53603	0.00456			1.82713	0.61447			1.84663	0.70241			1.83455	0.7731
1.81077	0.09041			1.53724	0.00468			1.82885	0.62273			1.84835	0.70503			1.8363	0.77801
1.81244	0.08822			1.53844	0.00485			1.83058	0.61493			1.85006	0.70768			1.83806	0.77783
1.81411	0.09053			1.53965	0.00492			1.8323	0.62479			1.85178	0.71034			1.83982	0.78013
1.81578	0.08997			1.54085	0.00513			1.83403	0.62436			1.8535	0.71312			1.84158	0.78587
1.81745	0.09161			1.54206	0.00529			1.83576	0.62414			1.85522	0.71565			1.84335	0.78454
1.81912	0.09222			1.54327	0.00535			1.83749	0.63341			1.85695	0.71823			1.84511	0.79432
1.8208	0.09058			1.54448	0.00543			1.83922	0.63431			1.85867	0.72081			1.84688	0.79843
1.82248	0.09297			1.54569	0.00556			1.84095	0.63342			1.8604	0.72335			1.84865	0.79961
1.82415	0.09402			1.5469	0.00572			1.84268	0.63945			1.86213	0.72583			1.85042	0.79641
1.82583	0.09777			1.54811	0.00597			1.84442	0.64059			1.86386	0.72836			1.85219	0.79874
1.82751	0.09325			1.54932	0.00613			1.84616	0.6435			1.86559	0.73102			1.85396	0.80741
1.8292	0.09679			1.55054	0.00634			1.8479	0.64554			1.86732	0.73366			1.85574	0.81394
1.83088	0.09394			1.55175	0.00646			1.84964	0.65204			1.86906	0.73621			1.85751	0.81457
1.83257	0.09571			1.55297	0.00664			1.85138	0.65398			1.87079	0.73864			1.85929	0.81405
1.83425	0.09405			1.55418	0.00684			1.85312	0.65917			1.87253	0.74104			1.86107	0.81976
1.83594	0.09638			1.5554	0.00705			1.85487	0.65977			1.87427	0.74355			1.86285	0.82528
1.83763	0.09874			1.55662	0.00718			1.85662	0.67048			1.87601	0.74602			1.86464	0.82824
1.83933	0.09292			1.55784	0.00746			1.85837	0.66482			1.87775	0.7485			1.86642	0.82758
1.84102	0.0951			1.55906	0.00768			1.86012	0.66807			1.8795	0.75079			1.86821	0.83032
1.84271	0.09505			1.56028	0.00775			1.86187	0.67332			1.88124	0.75306			1.87	0.83164
1.84441	0.09673			1.56151	0.00786			1.86362	0.67988			1.88299	0.75537			1.87179	0.83329
1.84611	0.09749			1.56273	0.0081			1.86538	0.68004			1.88474	0.75774			1.87358	0.84169
1.84781	0.09604			1.56395	0.00823			1.86714	0.68195			1.88649	0.75997			1.87538	0.84293
1.84951	0.10039			1.56518	0.00841			1.8689	0.68477			1.88824	0.76216			1.87717	0.84867
1.85121	0.10486			1.56641	0.00858			1.87066	0.68846			1.89	0.76442			1.87897	0.85384
1.85292	0.09612			1.56763	0.0088			1.87242	0.69464			1.89175	0.76675			1.88077	0.85554
1.85462	0.09991			1.56886	0.00895			1.87418	0.69674			1.89351	0.76893			1.88257	0.85799
1.85633	0.10173			1.57009	0.00913			1.87595	0.70241			1.89527	0.77102			1.88437	0.85766
1.85804	0.10149			1.57132	0.00929			1.87772	0.70656			1.89703	0.77316			1.88618	0.85477
1.85975	0.09766			1.57255	0.00934			1.87948	0.70713			1.89879	0.77527			1.88798	0.85748
1.86146	0.09677			1.57378	0.00936			1.88126	0.71599			1.90055	0.77741			1.88979	0.86392
1.86318	0.0913			1.57502	0.00943			1.88303	0.71657			1.90232	0.77938			1.8916	0.87075
1.86489	0.0965			1.57625	0.00943			1.8848	0.71894			1.90409	0.78142			1.89341	0.87271
1.86661	0.09688			1.57749	0.00942			1.88658	0.71713			1.90586	0.78346			1.89523	0.86981
1.86833	0.10037			1.57872	0.00951			1.88835	0.72116			1.90763	0.78552			1.89704	0.87402
1.87005	0.10473			1.57996	0.00972			1.89013	0.72988			1.9094	0.7875			1.89886	0.87922
1.87177	0.10352			1.5812	0.00988			1.89191	0.73291			1.91117	0.7894			1.90067	0.88245
1.87349	0.10284			1.58244	0.00997			1.8937	0.73227			1.91295	0.79132			1.90249	0.88659
1.87522	0.10474			1.58368	0.0102			1.89548	0.7431			1.91472	0.7933			1.90432	0.89178
1.87695	0.10537			1.58492	0.0104			1.89727	0.74932			1.9165	0.79526			1.90614	0.89067
1.87867	0.10663			1.58616	0.01065			1.89905	0.75315			1.91828	0.79701			1.90797	0.89592
1.8804	0.10405			1.5874	0.01095			1.90084	0.75646			1.92007	0.79891			1.90979	0.89879
1.88213	0.11021			1.58864	0.01118			1.90263	0.75373			1.92185	0.80072			1.91162	0.89886
1.88387	0.11454			1.58989	0.01146			1.90443	0.75953			1.92363	0.80259			1.91345	0.89979
1.8856	0.10916			1.59114	0.01172			1.90622	0.76257			1.92542	0.80439			1.91528	0.90296
1.88734	0.11328			1.59238	0.01197			1.90802	0.76539			1.92721	0.8061			1.91712	0.90461
1.88908	0.11487			1.59363	0.01221			1.90981	0.76469			1.929	0.8078			1.91895	0.90742
1.89082	0.11572			1.59488	0.01244			1.91161	0.77404			1.93079	0.80942			1.92079	0.91105
1.89256	0.11237			1.59613	0.01263			1.91341	0.77433			1.93259	0.81112			1.92263	0.91231
1.8943	0.11615			1.59738	0.01287			1.91522	0.77496			1.93438	0.81285			1.92447	0.91617
1.89604	0.11414			1.59863	0.01308			1.91702	0.78174			1.93618	0.81451			1.92631	0.92225
1.89779	0.11455			1.59988	0.01336			1.91883	0.78001			1.93798	0.8161			1.92816	0.92211
1.89954	0.11826			1.60114	0.01353			1.92063	0.7867			1.93978	0.81756			1.93	0.92049
1.90129	0.12045			1.60239	0.01379			1.92244	0.7911			1.94158	0.81928			1.93185	0.9229
1.90304	0.11915			1.60365	0.01411			1.92426	0.79984			1.94338	0.82081			1.9337	0.92544
1.90479	0.11192			1.6049	0.01438			1.92607	0.79851			1.94519	0.82228			1.93555	0.92639
1.90654	0.11793			1.60616	0.01465			1.92788	0.79994			1.94699	0.82367			1.93741	0.93076
1.9083	0.11826			1.60742	0.01482			1.9297	0.80469			1.9488	0.82505			1.93926	0.9372
1.91005	0.11978			1.60868	0.01504			1.93152	0.81372			1.95061	0.82642			1.94112	0.93768
1.91181	0.12249			1.60994	0.0153			1.93334	0.81349			1.95243	0.82768			1.94298	0.94289
1.91357	0.12377			1.6112	0.01559			1.93516	0.81503			1.95424	0.82896			1.94484	0.94317
1.91534	0.12255			1.61246	0.01586			1.93698	0.81964			1.95605	0.83024			1.9467	0.94486
1.9171	0.11967			1.61373	0.01602			1.93881	0.8199			1.95787	0.83166			1.94857	0.94677
1.91886	0.12178			1.61499	0.01623			1.94063	0.82139			1.95969	0.83296			1.95043	0.94958
1.92063	0.13056			1.61626	0.01651			1.94246	0.82599			1.96151	0.83422			1.9523	0.94937
1.9224	0.13038			1.61752	0.01675			1.94429	0.83193			1.96333	0.83539			1.95417	0.94812
1.92417	0.1322			1.61879	0.01694			1.94612	0.83152			1.96516	0.83655			1.95604	0.9573
1.92594	0.13058			1.62006	0.01709			1.94796	0.83664			1.96698	0.83781			1.95791	0.96217
1.92771	0.1373			1.62133	0.01744			1.94979	0.83851			1.96881	0.83907			1.95979	0.96234
1.92949	0.13621			1.6226	0.01774			1.95163	0.84176			1.97064	0.84033			1.96166	0.96182
1.93127	0.13902			1.62387	0.01801			1.95347	0.843			1.97247	0.8414			1.96354	0.96688
1.93304	0.13887			1.62514	0.0183			1.95531	0.84586			1.9743	0.84248			1.96542	0.96393
1.93482	0.14032			1.62641	0.01852			1.95715	0.84776			1.97613	0.84363			1.9673	0.9661
1.9366	0.14274			1.62769	0.0188			1.95899	0.8467			1.97797	0.84477			1.96919	0.96822
1.93839	0.14127			1.62896	0.01908			1.96084	0.85475			1.97981	0.84584			1.97107	0.96624
1.94017	0.14455			1.63024	0.01941			1.96269	0.85741			1.98165	0.84689			1.97296	0.96792
1.94196	0.14316			1.63152	0.01968			1.96454	0.85472			1.98349	0.84799			1.97485	0.97198
1.94375	0.14563			1.6328	0.02001			1.96639	0.85652			1.98533	0.84899			1.97674	0.97339
1.94554	0.145			1.63408	0.02039			1.96824	0.86383			1.98717	0.84993			1.97863	0.97954
1.94733	0.1474			1.63536	0.02073			1.97009	0.86235			1.98902	0.85085			1.98053	0.97447
1.94912	0.14943			1.63664	0.02103			1.97195	0.86262			1.99087	0.8519			1.98243	0.97843
1.95092	0.14372			1.63792	0.02138			1.97381	0.86883			1.99272	0.85296			1.98432	0.9783
1.95271	0.14757			1.6392	0.02177			1.97567	0.87297			1.99457	0.85382			1.98622	0.97779
1.95451	0.15173			1.64049	0.02211			1.97753	0.86802			1.99642	0.85468			1.98813	0.97535
1.95631	0.15303			1.64177	0.02246			1.97939	0.86801			1.99828	0.85546			1.99003	0.97855
1.95811	0.15104			1.64306	0.0229			1.98126	0.87491			2.00013	0.85638			1.99193	0.97965
1.95991	0.15164			1.64435	0.0233			1.98312	0.87135			2.00199	0.85714			1.99384	0.98395
1.96172	0.15637			1.64563	0.02364			1.98499	0.87595			2.00385	0.85791			1.99575	0.98552
1.96352	0.15688			1.64692	0.02401			1.98686	0.87319			2.00571	0.85852			1.99766	0.99117
1.96533	0.15676			1.64821	0.02433			1.98873	0.88138			2.00757	0.85933			1.99958	0.98759
1.96714	0.15856			1.64951	0.02461			1.99061	0.87727			2.00944	0.86005			2.00149	0.98835
1.96895	0.1608			1.6508	0.02499			1.99248	0.87224			2.01131	0.86082			2.00341	0.98473
1.97077	0.16191			1.65209	0.02532			1.99436	0.87483			2.01317	0.86137			2.00532	0.98537
1.97258	0.16175			1.65339	0.02565			1.99624	0.87393			2.01504	0.86201			2.00725	0.98506
1.9744	0.16338			1.65468	0.02596			1.99812	0.87726			2.01692	0.86257			2.00917	0.98862
1.97621	0.1645			1.65598	0.02631			2	0.87688			2.01879	0.86308			2.01109	0.98875
1.97803	0.16786			1.65728	0.02673			2.00188	0.8803			2.02066	0.86363			2.01302	0.99251
1.97986	0.16974			1.65857	0.02714			2.00377	0.87894			2.02254	0.86413			2.01494	0.99309
1.98168	0.17097			1.65987	0.02756			2.00566	0.87645			2.02442	0.86462			2.01687	0.99357
1.9835	0.16861			1.66117	0.02797			2.00755	0.87537			2.0263	0.86507			2.0188	1
1.98533	0.17132			1.66248	0.02841			2.00944	0.87482			2.02818	0.8655			2.02074	0.99502
1.98716	0.17271			1.66378	0.02884			2.01133	0.87831			2.03007	0.8659			2.02267	0.99135
1.98899	0.17177			1.66508	0.02928			2.01323	0.87421			2.03195	0.86619			2.02461	0.98893
1.99082	0.17074			1.66639	0.02975			2.01512	0.8735			2.03384	0.86652			2.02655	0.99227
1.99265	0.17129			1.66769	0.03024			2.01702	0.87315			2.03573	0.86676			2.02849	0.99171
1.99449	0.16393			1.669	0.03075			2.01892	0.86706			2.03762	0.86708			2.03043	0.9898
1.99632	0.17169			1.67031	0.03125			2.02082	0.86457			2.03951	0.86744			2.03238	0.99027
1.99816	0.17454			1.67162	0.03169			2.02273	0.87302			2.04141	0.86778			2.03432	0.98549
2	0.1737			1.67293	0.03219			2.02463	0.87071			2.0433	0.86813			2.03627	0.9813
2.00184	0.17129			1.67424	0.03268			2.02654	0.86473			2.0452	0.86837			2.03822	0.9813
2.00368	0.17055			1.67555	0.0332			2.02845	0.86237			2.0471	0.86844			2.04017	0.98615
2.00553	0.16929			1.67686	0.03379			2.03036	0.86414			2.049	0.86841			2.04212	0.98304
2.00738	0.16932			1.67817	0.03428			2.03227	0.85921			2.05091	0.86853			2.04408	0.97898
2.00922	0.17227			1.67949	0.03474			2.03419	0.85787			2.05281	0.86851			2.04604	0.97385
2.01107	0.17724			1.68081	0.03526			2.03611	0.85823			2.05472	0.86858			2.048	0.97438
2.01293	0.17482			1.68212	0.03579			2.03802	0.85097			2.05663	0.86845			2.04996	0.97093
2.01478	0.17322			1.68344	0.03644			2.03994	0.8472			2.05854	0.86826			2.05192	0.97121
2.01663	0.17393			1.68476	0.03693			2.04187	0.84656			2.06045	0.86803			2.05389	0.96765
2.01849	0.1706			1.68608	0.03748			2.04379	0.84562			2.06236	0.86765			2.05585	0.96602
2.02035	0.17018			1.6874	0.03793			2.04571	0.84755			2.06428	0.86741			2.05782	0.96448
2.02221	0.17096			1.68872	0.03849			2.04764	0.84094			2.0662	0.86707			2.05979	0.96475
2.02407	0.16981			1.69005	0.0391			2.04957	0.83886			2.06812	0.86664			2.06176	0.96732
2.02594	0.16999			1.69137	0.03966			2.0515	0.83661			2.07004	0.86612			2.06374	0.96312
2.0278	0.16467			1.69269	0.04023			2.05343	0.82989			2.07196	0.86554			2.06571	0.9576
2.02967	0.16805			1.69402	0.0407			2.05537	0.82939			2.07389	0.86495			2.06769	0.958
2.03154	0.16889			1.69535	0.04125			2.05731	0.82584			2.07581	0.86427			2.06967	0.95827
2.03341	0.16755			1.69668	0.04179			2.05924	0.82398			2.07774	0.86341			2.07165	0.95718
2.03528	0.16536			1.69801	0.04233			2.06118	0.82153			2.07967	0.86253			2.07364	0.94902
2.03715	0.16123			1.69934	0.04285			2.06313	0.81955			2.0816	0.86154			2.07562	0.95098
2.03903	0.16507			1.70067	0.04334			2.06507	0.81161			2.08354	0.86051			2.07761	0.94646
2.04091	0.1639			1.702	0.04389			2.06701	0.80542			2.08547	0.8595			2.0796	0.94843
2.04279	0.16086			1.70333	0.04433			2.06896	0.80376			2.08741	0.85844			2.08159	0.94871
2.04467	0.15726			1.70467	0.04479			2.07091	0.7989			2.08935	0.85731			2.08358	0.94514
2.04655	0.15238			1.706	0.04537			2.07286	0.79558			2.09129	0.85614			2.08558	0.94506
2.04843	0.15738			1.70734	0.0458			2.07481	0.79258			2.09323	0.85488			2.08758	0.94065
2.05032	0.15944			1.70868	0.0463			2.07677	0.78659			2.09518	0.85366			2.08958	0.9391
2.05221	0.15492			1.71002	0.04683			2.07873	0.7766			2.09712	0.85225			2.09158	0.93886
2.0541	0.15468			1.71136	0.04732			2.08068	0.77432			2.09907	0.85086			2.09358	0.93843
2.05599	0.15031			1.7127	0.04792			2.08264	0.77104			2.10102	0.84934			2.09558	0.93956
2.05788	0.14916			1.71404	0.04856			2.08461	0.76742			2.10297	0.84771			2.09759	0.93374
2.05978	0.14633			1.71538	0.0492			2.08657	0.76334			2.10493	0.84589			2.0996	0.92937
2.06167	0.14435			1.71673	0.04978			2.08854	0.75652			2.10688	0.84404			2.10161	0.93077
2.06357	0.14801			1.71807	0.05035			2.0905	0.75038			2.10884	0.84216			2.10362	0.9319
2.06547	0.14979			1.71942	0.05105			2.09247	0.74942			2.1108	0.84019			2.10564	0.93034
2.06737	0.14403			1.72077	0.0517			2.09444	0.74611			2.11276	0.83822			2.10765	0.92198
2.06928	0.14258			1.72211	0.05219			2.09642	0.73639			2.11472	0.83614			2.10967	0.92155
2.07118	0.14309			1.72346	0.05283			2.09839	0.72553			2.11668	0.83387			2.11169	0.92408
2.07309	0.1414			1.72481	0.05339			2.10037	0.72561			2.11865	0.8316			2.11371	0.92433
2.075	0.14399			1.72617	0.05396			2.10235	0.72105			2.12062	0.82921			2.11574	0.92081
2.07691	0.14268			1.72752	0.0544			2.10433	0.71233			2.12259	0.82679			2.11776	0.91578
2.07882	0.14157			1.72887	0.05495			2.10631	0.70623			2.12456	0.82421			2.11979	0.9131
2.08073	0.13694			1.73023	0.05539			2.1083	0.70035			2.12653	0.82163			2.12182	0.91419
2.08265	0.1369			1.73158	0.05592			2.11028	0.69435			2.12851	0.81903			2.12385	0.90828
2.08457	0.13404			1.73294	0.05629			2.11227	0.68837			2.13049	0.81619			2.12589	0.90729
2.08649	0.13086			1.7343	0.05668			2.11426	0.68471			2.13247	0.81326			2.12792	0.90122
2.08841	0.13267			1.73566	0.0571			2.11625	0.67995			2.13445	0.81014			2.12996	0.89424
2.09033	0.13032			1.73701	0.05755			2.11825	0.67864			2.13643	0.80703			2.132	0.8904
2.09225	0.12522			1.73838	0.05796			2.12024	0.66572			2.13841	0.80372			2.13404	0.88901
2.09418	0.1266			1.73974	0.05831			2.12224	0.65922			2.1404	0.80037			2.13608	0.89187
2.09611	0.12413			1.7411	0.05865			2.12424	0.64729			2.14239	0.7971			2.13813	0.88544
2.09804	0.12278			1.74247	0.05897			2.12624	0.65095			2.14438	0.79371			2.14018	0.88307
2.09997	0.12187			1.74383	0.05938			2.12824	0.6376			2.14637	0.79026			2.14223	0.87976
2.1019	0.12003			1.7452	0.05983			2.13025	0.6309			2.14836	0.78661			2.14428	0.87368
2.10384	0.11809			1.74656	0.06032			2.13225	0.62567			2.15036	0.78294			2.14633	0.87047
2.10578	0.11699			1.74793	0.06071			2.13426	0.61179			2.15236	0.77929			2.14839	0.86703
2.10772	0.11429			1.7493	0.06104			2.13627	0.60516			2.15436	0.77553			2.15044	0.86214
2.10966	0.11528			1.75067	0.06149			2.13829	0.59127			2.15636	0.77161			2.1525	0.85994
2.1116	0.11085			1.75204	0.06191			2.1403	0.58488			2.15836	0.7676			2.15456	0.85456
2.11354	0.11414			1.75342	0.0624			2.14232	0.57407			2.16037	0.76348			2.15663	0.85216
2.11549	0.11057			1.75479	0.06283			2.14434	0.56864			2.16237	0.75942			2.15869	0.84771
2.11744	0.1061			1.75617	0.0633			2.14636	0.56134			2.16438	0.75528			2.16076	0.84249
2.11939	0.10265			1.75754	0.06381			2.14838	0.54692			2.16639	0.75111			2.16283	0.83708
2.12134	0.10214			1.75892	0.06426			2.1504	0.54269			2.16841	0.74676			2.1649	0.8348
2.12329	0.10182			1.7603	0.06481			2.15243	0.52493			2.17042	0.74231			2.16697	0.83123
2.12525	0.09973			1.76168	0.06532			2.15446	0.51401			2.17244	0.73776			2.16905	0.82717
2.1272	0.09607			1.76306	0.0658			2.15649	0.50362			2.17445	0.73323			2.17112	0.81718
2.12916	0.09869			1.76444	0.06622			2.15852	0.49391			2.17647	0.72864			2.1732	0.81738
2.13112	0.09703			1.76582	0.06669			2.16055	0.48587			2.1785	0.72399			2.17528	0.80979
2.13308	0.09402			1.7672	0.06719			2.16259	0.48098			2.18052	0.7192			2.17737	0.80867
2.13505	0.09351			1.76859	0.06766			2.16462	0.46591			2.18254	0.71414			2.17945	0.80812
2.13701	0.09353			1.76997	0.06823			2.16666	0.45885			2.18457	0.70908			2.18154	0.79952
2.13898	0.09276			1.77136	0.06873			2.1687	0.44894			2.1866	0.70401			2.18363	0.78885
2.14095	0.09536			1.77275	0.06919			2.17075	0.44609			2.18863	0.69887			2.18572	0.78437
2.14292	0.09266			1.77414	0.06974			2.17279	0.42922			2.19067	0.6935			2.18781	0.77463
2.1449	0.08748			1.77553	0.0702			2.17484	0.4246			2.1927	0.68808			2.18991	0.76855
2.14687	0.08439			1.77692	0.07068			2.17689	0.41187			2.19474	0.68264			2.192	0.76472
2.14885	0.08605			1.77831	0.07123			2.17894	0.40468			2.19678	0.67703			2.1941	0.76417
2.15083	0.08171			1.77971	0.07172			2.18099	0.39632			2.19882	0.67137			2.1962	0.75632
2.15281	0.08458			1.7811	0.07219			2.18305	0.38452			2.20086	0.66551			2.19831	0.74454
2.15479	0.08741			1.7825	0.07266			2.1851	0.37673			2.2029	0.65967			2.20041	0.74042
2.15677	0.08012			1.78389	0.07313			2.18716	0.36814			2.20495	0.65376			2.20252	0.74078
2.15876	0.0777			1.78529	0.07366			2.18922	0.36221			2.207	0.6477			2.20463	0.7359
2.16075	0.07118			1.78669	0.07413			2.19129	0.35229			2.20905	0.64158			2.20674	0.72827
2.16273	0.07777			1.78809	0.07462			2.19335	0.34592			2.2111	0.6353			2.20885	0.72378
2.16473	0.07695			1.78949	0.07519			2.19542	0.33124			2.21315	0.62878			2.21097	0.71064
2.16672	0.07773			1.79089	0.07567			2.19748	0.32342			2.21521	0.62233			2.21308	0.70437
2.16871	0.07199			1.79229	0.07615			2.19955	0.32349			2.21727	0.61565			2.2152	0.69676
2.17071	0.06946			1.7937	0.0766			2.20163	0.31422			2.21933	0.60893			2.21732	0.69323
2.17271	0.06791			1.7951	0.07721			2.2037	0.30539			2.22139	0.60204			2.21945	0.68723
2.17471	0.06321			1.79651	0.07775			2.20578	0.29641			2.22345	0.59526			2.22157	0.68002
2.17671	0.06831			1.79792	0.07832			2.20785	0.29122			2.22552	0.58825			2.2237	0.67655
2.17872	0.06553			1.79933	0.07886			2.20994	0.28107			2.22759	0.58101			2.22583	0.66697
2.18072	0.06326			1.80074	0.07956			2.21202	0.27634			2.22965	0.57394			2.22796	0.66097
2.18273	0.06982			1.80215	0.08016			2.2141	0.27215			2.23173	0.56673			2.23009	0.65178
2.18474	0.0631			1.80356	0.08074			2.21619	0.27068			2.2338	0.55955			2.23223	0.64619
2.18675	0.06391			1.80497	0.08136			2.21827	0.26253			2.23587	0.55214			2.23437	0.64276
2.18877	0.06684			1.80639	0.08197			2.22036	0.25468			2.23795	0.54472			2.23651	0.62799
2.19078	0.06222			1.8078	0.08259			2.22246	0.24027			2.24003	0.53723			2.23865	0.62022
2.1928	0.06532			1.80922	0.08321			2.22455	0.23794			2.24211	0.52963			2.24079	0.61543
2.19482	0.06062			1.81064	0.08394			2.22665	0.23			2.24419	0.52202			2.24294	0.6099
2.19684	0.05584			1.81206	0.08454			2.22874	0.22511			2.24628	0.51428			2.24508	0.59679
2.19886	0.05797			1.81348	0.08513			2.23084	0.22153			2.24836	0.50663			2.24723	0.58675
2.20088	0.05797			1.8149	0.08569			2.23295	0.2201			2.25045	0.49881			2.24939	0.57923
2.20291	0.05326			1.81632	0.0863			2.23505	0.21066			2.25254	0.49086			2.25154	0.57027
2.20494	0.05273			1.81774	0.08694			2.23715	0.20592			2.25464	0.48289			2.2537	0.56151
2.20697	0.05608			1.81917	0.08752			2.23926	0.20468			2.25673	0.47489			2.25585	0.55253
2.209	0.0525			1.82059	0.08804			2.24137	0.19394			2.25883	0.46694			2.25801	0.54405
2.21104	0.05181			1.82202	0.08864			2.24348	0.19134			2.26093	0.45903			2.26018	0.53132
2.21307	0.05214			1.82344	0.08927			2.2456	0.18985			2.26303	0.45093			2.26234	0.5219
2.21511	0.05257			1.82487	0.08986			2.24771	0.18381			2.26513	0.44279			2.26451	0.51467
2.21715	0.0508			1.8263	0.09042			2.24983	0.17701			2.26723	0.43482			2.26667	0.51015
2.21919	0.04934			1.82773	0.091			2.25195	0.17466			2.26934	0.42687			2.26885	0.49684
2.22123	0.05058			1.82917	0.0916			2.25407	0.16922			2.27145	0.41896			2.27102	0.49079
2.22328	0.04577			1.8306	0.09218			2.25619	0.16274			2.27356	0.41111			2.27319	0.47904
2.22533	0.04658			1.83203	0.09272			2.25832	0.16175			2.27567	0.40326			2.27537	0.46686
2.22737	0.04517			1.83347	0.09336			2.26045	0.16096			2.27778	0.39547			2.27755	0.4596
2.22943	0.0429			1.83491	0.09394			2.26258	0.15801			2.2799	0.38771			2.27973	0.4538
2.23148	0.03921			1.83634	0.0946			2.26471	0.15333			2.28202	0.37996			2.28191	0.43948
2.23353	0.04008			1.83778	0.0952			2.26684	0.14743			2.28414	0.37228			2.2841	0.42787
2.23559	0.03976			1.83922	0.09577			2.26898	0.14237			2.28626	0.36461			2.28628	0.41695
2.23765	0.03645			1.84066	0.09647			2.27112	0.14025			2.28838	0.35688			2.28847	0.41213
2.23971	0.03915			1.84211	0.09707			2.27326	0.13857			2.29051	0.34919			2.29066	0.39494
2.24177	0.0371			1.84355	0.0977			2.2754	0.13772			2.29263	0.34163			2.29286	0.39009
2.24383	0.04321			1.84499	0.09837			2.27754	0.12727			2.29476	0.33407			2.29505	0.37938
2.2459	0.038			1.84644	0.09902			2.27969	0.1293			2.2969	0.32663			2.29725	0.37108
2.24797	0.03429			1.84789	0.09963			2.28183	0.1267			2.29903	0.31928			2.29945	0.363
2.25004	0.03725			1.84933	0.10021			2.28398	0.12612			2.30116	0.31198			2.30165	0.35461
2.25211	0.03529			1.85078	0.1009			2.28614	0.12578			2.3033	0.30482			2.30386	0.34516
2.25418	0.02904			1.85223	0.10151			2.28829	0.12472			2.30544	0.29775			2.30606	0.3349
2.25626	0.03199			1.85368	0.10215			2.29045	0.11673			2.30758	0.29083			2.30827	0.32889
2.25834	0.03277			1.85514	0.10276			2.2926	0.11552			2.30973	0.28399			2.31048	0.32172
2.26042	0.02907			1.85659	0.10332			2.29476	0.11133			2.31187	0.27726			2.31269	0.31131
2.2625	0.02912			1.85804	0.10393			2.29692	0.11257			2.31402	0.27068			2.31491	0.30413
2.26458	0.0314			1.8595	0.1046			2.29909	0.1125			2.31617	0.26432			2.31712	0.29821
2.26666	0.02996			1.86096	0.10532			2.30125	0.1092			2.31832	0.25805			2.31934	0.29107
2.26875	0.02891			1.86242	0.10613			2.30342	0.10506			2.32048	0.25199			2.32156	0.28484
2.27084	0.03038			1.86387	0.10698			2.30559	0.10319			2.32263	0.24607			2.32379	0.27963
2.27293	0.03299			1.86534	0.10774			2.30776	0.1068			2.32479	0.2403			2.32601	0.27008
2.27502	0.03485			1.8668	0.10849			2.30994	0.10282			2.32695	0.23453			2.32824	0.26476
2.27712	0.03335			1.86826	0.10928			2.31212	0.09903			2.32911	0.22895			2.33047	0.25717
2.27922	0.03175			1.86972	0.11003			2.31429	0.10132			2.33127	0.22362			2.3327	0.25142
2.28131	0.03517			1.87119	0.11075			2.31647	0.0939			2.33344	0.21846			2.33493	0.24006
2.28341	0.03124			1.87265	0.11152			2.31866	0.09391			2.33561	0.21345			2.33717	0.23521
2.28552	0.02943			1.87412	0.11233			2.32084	0.0983			2.33778	0.20853			2.33941	0.23342
2.28762	0.03054			1.87559	0.11304			2.32303	0.09089			2.33995	0.2038			2.34165	0.2243
2.28973	0.03352			1.87706	0.11376			2.32522	0.0943			2.34212	0.19928			2.34389	0.22184
2.29184	0.03153			1.87853	0.11451			2.32741	0.08997			2.3443	0.19483			2.34613	0.21461
2.29395	0.03122			1.88	0.11533			2.3296	0.08926			2.34647	0.19049			2.34838	0.21002
2.29606	0.02815			1.88148	0.11607			2.33179	0.09121			2.34865	0.18629			2.35063	0.20602
2.29817	0.02697			1.88295	0.11687			2.33399	0.08569			2.35084	0.18221			2.35288	0.19928
2.30029	0.03003			1.88442	0.11767			2.33619	0.08763			2.35302	0.17821			2.35513	0.19711
2.30241	0.02952			1.8859	0.1184			2.33839	0.08358			2.35521	0.17439			2.35739	0.19363
2.30453	0.03419			1.88738	0.11916			2.34059	0.08149			2.35739	0.17083			2.35965	0.19209
2.30665	0.03005			1.88886	0.11994			2.3428	0.08095			2.35958	0.1674			2.36191	0.18772
2.30877	0.02633			1.89034	0.12069			2.34501	0.07699			2.36177	0.1642			2.36417	0.17921
2.3109	0.02588			1.89182	0.12151			2.34721	0.08055			2.36397	0.16111			2.36643	0.1747
2.31303	0.02584			1.8933	0.12226			2.34943	0.08167			2.36616	0.15799			2.3687	0.17699
2.31515	0.02695			1.89478	0.123			2.35164	0.07649			2.36836	0.15507			2.37097	0.16776
2.31729	0.0231			1.89627	0.12373			2.35385	0.0785			2.37056	0.1523			2.37324	0.16825
2.31942	0.02482			1.89776	0.12446			2.35607	0.08067			2.37276	0.14945			2.37551	0.16472
2.32156	0.02242			1.89924	0.1253			2.35829	0.08081			2.37497	0.14669			2.37778	0.16278
2.32369	0.02376			1.90073	0.12603			2.36051	0.08222			2.37717	0.144			2.38006	0.15804
2.32583	0.02018			1.90222	0.12681			2.36274	0.07487			2.37938	0.14149			2.38234	0.15857
2.32797	0.02136			1.90371	0.12764			2.36496	0.07004			2.38159	0.13907			2.38462	0.14819
2.33012	0.02688			1.9052	0.12841			2.36719	0.07272			2.38381	0.13665			2.3869	0.15238
2.33226	0.02591			1.90669	0.12921			2.36942	0.0759			2.38602	0.1343			2.38919	0.15142
2.33441	0.02561			1.90819	0.12992			2.37165	0.07401			2.38824	0.13205			2.39148	0.1494
2.33656	0.02245			1.90968	0.13072			2.37389	0.07423			2.39046	0.1299			2.39377	0.14678
2.33871	0.02313			1.91118	0.13155			2.37612	0.07072			2.39268	0.12794			2.39606	0.14457
2.34086	0.01778			1.91268	0.13234			2.37836	0.07062			2.3949	0.12613			2.39835	0.14349
2.34302	0.01581			1.91418	0.13311			2.3806	0.07227			2.39712	0.12443			2.40065	0.14071
2.34518	0.01728			1.91568	0.13389			2.38285	0.06842			2.39935	0.12282			2.40295	0.13918
2.34734	0.02017			1.91718	0.13469			2.38509	0.06791			2.40158	0.12126			2.40525	0.13861
2.3495	0.01964			1.91868	0.13547			2.38734	0.07169			2.40381	0.11976			2.40755	0.13537
2.35166	0.01157			1.92018	0.13625			2.38959	0.07301			2.40604	0.11839			2.40986	0.1368
2.35383	0.01511			1.92169	0.13703			2.39184	0.06786			2.40828	0.11709			2.41217	0.13718
2.35599	0.01117			1.92319	0.13776			2.39409	0.06847			2.41051	0.11591			2.41448	0.13414
2.35816	0.00908			1.9247	0.13856			2.39635	0.06797			2.41275	0.11481			2.41679	0.13398
2.36033	0.01142			1.92621	0.13936			2.39861	0.0671			2.41499	0.11373			2.4191	0.13057
2.36251	0.0134			1.92772	0.14012			2.40087	0.07056			2.41724	0.11282			2.42142	0.12908
2.36468	0.01371			1.92923	0.14095			2.40313	0.07195			2.41948	0.11197			2.42374	0.12852
2.36686	0.01063			1.93074	0.1417			2.40539	0.06419			2.42173	0.11116			2.42606	0.12635
2.36904	0.01036			1.93225	0.14244			2.40766	0.06665			2.42398	0.11045			2.42838	0.13095
2.37122	0.00809			1.93376	0.14309			2.40993	0.0683			2.42623	0.1097			2.43071	0.13051
2.3734	0.00703			1.93528	0.14378			2.4122	0.06903			2.42849	0.10891			2.43303	0.12612
2.37559	0.00794			1.9368	0.14442			2.41447	0.06642			2.43074	0.10815			2.43536	0.12859
2.37778	0.00761			1.93831	0.14505			2.41674	0.0703			2.433	0.10751			2.43769	0.12784
2.37997	0.00684			1.93983	0.14569			2.41902	0.06721			2.43526	0.1069			2.44003	0.12318
2.38216	0.00601			1.94135	0.14635			2.4213	0.07173			2.43752	0.10643			2.44237	0.12579
2.38435	0.00645			1.94287	0.14698			2.42358	0.07079			2.43979	0.10602			2.4447	0.12147
2.38655	0.00586			1.9444	0.14765			2.42586	0.07165			2.44205	0.10562			2.44705	0.12475
2.38874	0.00777			1.94592	0.1483			2.42815	0.06964			2.44432	0.10528			2.44939	0.12547
2.39094	0.00342			1.94744	0.14889			2.43044	0.06393			2.44659	0.10487			2.45173	0.12405
2.39314	0.00495			1.94897	0.14951			2.43273	0.06349			2.44886	0.1045			2.45408	0.12314
2.39535	0.00804			1.9505	0.15016			2.43502	0.06807			2.45114	0.10413			2.45643	0.11887
2.39755	0.00698			1.95203	0.15074			2.43731	0.06617			2.45342	0.10385			2.45878	0.121
2.39976	0.00638			1.95355	0.15129			2.43961	0.06902			2.4557	0.1036			2.46114	0.11749
2.40197	0.00538			1.95509	0.15179			2.44191	0.06853			2.45798	0.10341			2.46349	0.11844
2.40418	0.00267			1.95662	0.15237			2.44421	0.06623			2.46026	0.10328			2.46585	0.11168
2.40639	0.00918			1.95815	0.15289			2.44651	0.06584			2.46255	0.10318			2.46821	0.11631
2.40861	0.00873			1.95968	0.15342			2.44881	0.06193			2.46483	0.10311			2.47058	0.11763
2.41083	0.00761			1.96122	0.15398			2.45112	0.06398			2.46712	0.10303			2.47294	0.1149
2.41305	0.00298			1.96276	0.15439			2.45343	0.06706			2.46941	0.10304			2.47531	0.11294
2.41527	0.00318			1.96429	0.15485			2.45574	0.0654			2.47171	0.10304			2.47768	0.1161
2.41749	0.00753			1.96583	0.15532			2.45806	0.06627			2.474	0.10308			2.48005	0.11918
2.41972	0.00626			1.96737	0.15578			2.46037	0.06304			2.4763	0.10319			2.48243	0.11785
2.42195	0.00579			1.96892	0.15616			2.46269	0.06118			2.4786	0.10339			2.48481	0.11944
2.42418	0.00246			1.97046	0.15658			2.46501	0.06329			2.48091	0.10354			2.48719	0.11755
2.42641	0.00339			1.972	0.15701			2.46733	0.06924			2.48321	0.10367			2.48957	0.1136
2.42864	0.00285			1.97355	0.15732			2.46966	0.06356			2.48552	0.10386			2.49195	0.11286
2.43088	0.000396977			1.97509	0.15771			2.47198	0.06175			2.48783	0.10409			2.49434	0.10932
2.43312	0.00145			1.97664	0.15806			2.47431	0.06504			2.49014	0.10438			2.49673	0.11274
2.43536	0.000698386			1.97819	0.15837			2.47664	0.06393			2.49245	0.10468			2.49912	0.11393
2.4376	0.00419			1.97974	0.15867			2.47898	0.06478			2.49476	0.105			2.50151	0.1099
2.43984	0.00257			1.98129	0.15893			2.48131	0.06214			2.49708	0.10531			2.5039	0.11415
2.44209	0.00568			1.98284	0.15922			2.48365	0.06628			2.4994	0.10568			2.5063	0.11576
2.44434	0.000970388			1.9844	0.15942			2.48599	0.06639			2.50172	0.10623			2.5087	0.11468
2.44659	0.00365			1.98595	0.15957			2.48833	0.06513			2.50405	0.10673			2.5111	0.11451
2.44884	0.000610168			1.98751	0.15967			2.49068	0.06871			2.50637	0.1072			2.51351	0.11095
2.4511	0.00306			1.98906	0.15981			2.49302	0.06981			2.5087	0.10768			2.51592	0.11232
2.45335	0.00208			1.99062	0.15987			2.49537	0.06647			2.51103	0.10819			2.51833	0.11061
2.45561	0.00020584			1.99218	0.15991			2.49772	0.06731			2.51336	0.10882			2.52074	0.11152
2.45787	0			1.99374	0.15993			2.50007	0.06839			2.5157	0.10951			2.52315	0.1131
2.46014	0			1.99531	0.15991			2.50243	0.06434			2.51804	0.11015			2.52557	0.11141
2.4624	0.00548			1.99687	0.15987			2.50479	0.0692			2.52038	0.11078			2.52798	0.1114
2.46467	0.00462			1.99843	0.15976			2.50715	0.06607			2.52272	0.11145			2.53041	0.111
2.46694	0.00384			2	0.15971			2.50951	0.06645			2.52506	0.11214			2.53283	0.11641
2.46921	0			2.00157	0.15963			2.51187	0.07044			2.52741	0.1129			2.53525	0.11447
2.47148	0.000624871			2.00314	0.15956			2.51424	0.06911			2.52975	0.11356			2.53768	0.11455
2.47376	0			2.0047	0.15938			2.51661	0.06479			2.5321	0.11432			2.54011	0.11381
2.47604	0.00314			2.00628	0.15918			2.51898	0.06596			2.53446	0.11503			2.54254	0.11712
2.47832	0.000367571			2.00785	0.15901			2.52135	0.06997			2.53681	0.11579			2.54498	0.11525
2.4806	0.00168			2.00942	0.15882			2.52373	0.06755			2.53917	0.11664			2.54742	0.11823
2.48288	0.000735143			2.011	0.15856			2.52611	0.06805			2.54152	0.11764			2.54985	0.11976
2.48517	0			2.01257	0.15829			2.52849	0.06626			2.54389	0.11866			2.5523	0.12034
2.48746	0			2.01415	0.15804			2.53087	0.06541			2.54625	0.11965			2.55474	0.1212
2.48975	0.00393			2.01573	0.1577			2.53325	0.07172			2.54861	0.12072			2.55719	0.12183
2.49204	0.00116			2.01731	0.1573			2.53564	0.06879			2.55098	0.12164			2.55963	0.11874
2.49433	0			2.01889	0.1569			2.53803	0.07005			2.55335	0.12255			2.56209	0.11952
2.49663	0			2.02047	0.15643			2.54042	0.06933			2.55572	0.12357			2.56454	0.12101
2.49893	0.00178			2.02205	0.15603			2.54281	0.0697			2.5581	0.12458			2.56699	0.1222
2.50123	0.00215			2.02364	0.15562			2.54521	0.06921			2.56047	0.12565			2.56945	0.12353
2.50353	0.000889523			2.02522	0.15516			2.54761	0.06769			2.56285	0.12682			2.57191	0.12213
				2.02681	0.15468			2.55001	0.06473			2.56523	0.12797			2.57438	0.1272
				2.0284	0.15418			2.55241	0.07048			2.56762	0.12928			2.57684	0.13089
				2.02998	0.15364			2.55481	0.07214			2.57	0.13066			2.57931	0.13025
				2.03158	0.15313			2.55722	0.07021			2.57239	0.1319			2.58178	0.1283
				2.03317	0.15254			2.55963	0.06714			2.57478	0.13317			2.58425	0.12799
				2.03476	0.15193			2.56204	0.06952			2.57717	0.13463			2.58673	0.12998
				2.03635	0.15133			2.56445	0.07293			2.57956	0.13599			2.5892	0.12807
				2.03795	0.15065			2.56687	0.07133			2.58196	0.13736			2.59168	0.13138
				2.03955	0.15004			2.56929	0.06853			2.58436	0.13869			2.59416	0.13179
				2.04114	0.14933			2.57171	0.06901			2.58676	0.14013			2.59665	0.13361
				2.04274	0.14857			2.57413	0.07045			2.58916	0.1416			2.59913	0.13641
				2.04434	0.14779			2.57656	0.07107			2.59157	0.14314			2.60162	0.13636
				2.04595	0.14706			2.57898	0.07424			2.59397	0.14471			2.60411	0.13817
				2.04755	0.14626			2.58141	0.07565			2.59638	0.14635			2.60661	0.13743
				2.04915	0.14538			2.58385	0.07496			2.5988	0.14822			2.6091	0.13879
				2.05076	0.14455			2.58628	0.0757			2.60121	0.15016			2.6116	0.14206
				2.05237	0.14362			2.58872	0.07594			2.60363	0.15202			2.6141	0.13956
				2.05397	0.14269			2.59115	0.07538			2.60604	0.15383			2.61661	0.13932
				2.05558	0.14173			2.5936	0.07599			2.60847	0.15571			2.61911	0.14493
				2.05719	0.14078			2.59604	0.07627			2.61089	0.15771			2.62162	0.14786
				2.05881	0.13984			2.59849	0.07762			2.61331	0.15984			2.62413	0.1458
				2.06042	0.13889			2.60093	0.07819			2.61574	0.16198			2.62664	0.14329
				2.06203	0.13796			2.60338	0.07885			2.61817	0.16409			2.62916	0.14638
				2.06365	0.13704			2.60584	0.07951			2.6206	0.16624			2.63167	0.15139
				2.06527	0.13611			2.60829	0.08547			2.62304	0.16837			2.63419	0.15149
				2.06688	0.13507			2.61075	0.08169			2.62547	0.17063			2.63672	0.1544
				2.0685	0.13412			2.61321	0.07763			2.62791	0.17295			2.63924	0.15201
				2.07012	0.13315			2.61567	0.08449			2.63035	0.17531			2.64177	0.15048
				2.07175	0.13214			2.61813	0.0837			2.6328	0.17763			2.6443	0.15209
				2.07337	0.13112			2.6206	0.08375			2.63524	0.18006			2.64683	0.15111
				2.07499	0.13012			2.62307	0.08607			2.63769	0.18265			2.64936	0.15551
				2.07662	0.12909			2.62554	0.08136			2.64014	0.1853			2.6519	0.15878
				2.07825	0.12795			2.62801	0.08384			2.64259	0.18801			2.65444	0.1567
				2.07988	0.12682			2.63049	0.08454			2.64505	0.19078			2.65698	0.15793
				2.08151	0.12564			2.63297	0.08628			2.64751	0.19364			2.65953	0.16035
				2.08314	0.12451			2.63545	0.08668			2.64997	0.19642			2.66207	0.16845
				2.08477	0.12336			2.63793	0.08849			2.65243	0.19934			2.66462	0.16719
				2.0864	0.12213			2.64042	0.08848			2.65489	0.20218			2.66717	0.16966
				2.08804	0.12089			2.6429	0.09157			2.65736	0.20509			2.66973	0.1729
				2.08967	0.11959			2.64539	0.09084			2.65983	0.20804			2.67228	0.17562
				2.09131	0.11833			2.64789	0.09205			2.6623	0.21104			2.67484	0.17644
				2.09295	0.11707			2.65038	0.0913			2.66477	0.21414			2.6774	0.1767
				2.09459	0.11588			2.65288	0.09089			2.66724	0.21729			2.67997	0.1795
				2.09623	0.11465			2.65538	0.08506			2.66972	0.22058			2.68253	0.18099
				2.09787	0.1134			2.65788	0.09136			2.6722	0.2239			2.6851	0.18216
				2.09952	0.11214			2.66038	0.09318			2.67468	0.22731			2.68767	0.18666
				2.10116	0.11081			2.66289	0.0919			2.67717	0.23062			2.69025	0.1894
				2.10281	0.10949			2.6654	0.09505			2.67966	0.23413			2.69282	0.18958
				2.10445	0.10813			2.66791	0.09235			2.68215	0.23761			2.6954	0.19678
				2.1061	0.10678			2.67042	0.09323			2.68464	0.24127			2.69798	0.19613
				2.10775	0.10546			2.67294	0.09742			2.68713	0.2449			2.70057	0.1992
				2.10941	0.10414			2.67546	0.09681			2.68963	0.24849			2.70315	0.20153
				2.11106	0.10281			2.67798	0.09892			2.69213	0.25228			2.70574	0.20252
				2.11271	0.10144			2.6805	0.10495			2.69463	0.25609			2.70833	0.20972
				2.11437	0.10008			2.68303	0.10597			2.69713	0.25986			2.71093	0.21067
				2.11602	0.09871			2.68555	0.09926			2.69963	0.26382			2.71352	0.2175
				2.11768	0.09742			2.68808	0.10737			2.70214	0.2679			2.71612	0.21853
				2.11934	0.09608			2.69062	0.11008			2.70465	0.27206			2.71872	0.22023
				2.121	0.09473			2.69315	0.10701			2.70716	0.27624			2.72132	0.22591
				2.12266	0.09343			2.69569	0.10526			2.70968	0.28044			2.72393	0.22322
				2.12433	0.09216			2.69823	0.10778			2.7122	0.28473			2.72654	0.23137
				2.12599	0.09085			2.70077	0.1058			2.71472	0.28902			2.72915	0.23369
				2.12766	0.08954			2.70331	0.10776			2.71724	0.29334			2.73176	0.23705
				2.12932	0.08824			2.70586	0.11256			2.71976	0.29764			2.73438	0.23889
				2.13099	0.08692			2.70841	0.11581			2.72229	0.30195			2.737	0.24134
				2.13266	0.08561			2.71096	0.11472			2.72482	0.30642			2.73962	0.24386
				2.13433	0.0843			2.71352	0.11753			2.72735	0.31086			2.74224	0.24539
				2.13601	0.08305			2.71607	0.11826			2.72988	0.31534			2.74487	0.2539
				2.13768	0.08184			2.71863	0.11486			2.73242	0.31999			2.74749	0.25724
				2.13935	0.08058			2.72119	0.11924			2.73496	0.32477			2.75013	0.25924
				2.14103	0.07926			2.72376	0.12522			2.7375	0.32959			2.75276	0.26469
				2.14271	0.07794			2.72632	0.12132			2.74004	0.33438			2.75539	0.27159
				2.14439	0.0766			2.72889	0.12612			2.74258	0.33924			2.75803	0.27706
				2.14607	0.07525			2.73146	0.12462			2.74513	0.34419			2.76067	0.27677
				2.14775	0.07396			2.73403	0.12635			2.74768	0.34917			2.76332	0.2779
				2.14943	0.07262			2.73661	0.12042			2.75023	0.35421			2.76596	0.28203
				2.15112	0.07132			2.73919	0.12217			2.75279	0.35933			2.76861	0.28888
				2.1528	0.07003			2.74177	0.12277			2.75535	0.36454			2.77126	0.29051
				2.15449	0.06877			2.74435	0.12374			2.75791	0.36982			2.77392	0.29288
				2.15618	0.06752			2.74694	0.12422			2.76047	0.37498			2.77657	0.29919
				2.15786	0.06626			2.74953	0.12219			2.76303	0.3802			2.77923	0.30265
				2.15956	0.06505			2.75212	0.12725			2.7656	0.38545			2.78189	0.30472
				2.16125	0.06383			2.75471	0.13055			2.76817	0.3906			2.78456	0.31159
				2.16294	0.06263			2.7573	0.12677			2.77074	0.39588			2.78722	0.312
				2.16464	0.06146			2.7599	0.13041			2.77331	0.40126			2.78989	0.32013
				2.16633	0.0603			2.7625	0.12876			2.77589	0.40662			2.79256	0.32691
				2.16803	0.05919			2.7651	0.12925			2.77847	0.41216			2.79524	0.33403
				2.16973	0.05808			2.76771	0.13174			2.78105	0.41771			2.79791	0.33663
				2.17143	0.057			2.77032	0.13262			2.78363	0.42326			2.80059	0.33882
				2.17313	0.05588			2.77293	0.13398			2.78622	0.42879			2.80328	0.34461
				2.17483	0.05475			2.77554	0.13703			2.78881	0.43429			2.80596	0.34904
				2.17654	0.05361			2.77815	0.13575			2.7914	0.43981			2.80865	0.35219
				2.17824	0.05255			2.78077	0.13535			2.79399	0.44539			2.81134	0.36034
				2.17995	0.05148			2.78339	0.13705			2.79659	0.45097			2.81403	0.36125
				2.18166	0.05042			2.78601	0.13654			2.79918	0.45644			2.81672	0.37065
				2.18337	0.04934			2.78864	0.14121			2.80178	0.4621			2.81942	0.3785
				2.18508	0.04834			2.79126	0.14262			2.80439	0.46774			2.82212	0.3821
				2.18679	0.0474			2.79389	0.14328			2.80699	0.47339			2.82482	0.38697
				2.1885	0.04648			2.79653	0.14546			2.8096	0.47905			2.82753	0.39468
				2.19022	0.04555			2.79916	0.1449			2.81221	0.48463			2.83023	0.39937
				2.19193	0.04464			2.8018	0.14422			2.81482	0.49032			2.83294	0.40249
				2.19365	0.04368			2.80444	0.15028			2.81744	0.496			2.83566	0.40894
				2.19537	0.04279			2.80708	0.146			2.82005	0.50167			2.83837	0.41513
				2.19709	0.04193			2.80972	0.14515			2.82267	0.50731			2.84109	0.42454
				2.19881	0.04107			2.81237	0.15475			2.82529	0.513			2.84381	0.42664
				2.20053	0.04012			2.81502	0.15033			2.82792	0.51868			2.84653	0.435
				2.20226	0.03928			2.81767	0.15119			2.83055	0.52428			2.84926	0.44425
				2.20398	0.03849			2.82033	0.15729			2.83318	0.52993			2.85199	0.44858
				2.20571	0.03767			2.82298	0.15397			2.83581	0.53558			2.85472	0.45648
				2.20744	0.03685			2.82564	0.1572			2.83844	0.54113			2.85745	0.4584
				2.20917	0.0361			2.82831	0.15984			2.84108	0.54663			2.86019	0.46337
				2.2109	0.03532			2.83097	0.15649			2.84372	0.55229			2.86293	0.47214
				2.21263	0.03454			2.83364	0.15819			2.84636	0.55785			2.86567	0.4778
				2.21436	0.03378			2.83631	0.16493			2.849	0.56345			2.86841	0.48348
				2.2161	0.03305			2.83898	0.16883			2.85165	0.56901			2.87116	0.49231
				2.21784	0.03238			2.84165	0.16513			2.8543	0.57463			2.87391	0.49653
				2.21957	0.03166			2.84433	0.17016			2.85695	0.58032			2.87666	0.50274
				2.22131	0.03084			2.84701	0.17401			2.8596	0.58583			2.87941	0.50816
				2.22305	0.03016			2.84969	0.17333			2.86226	0.59122			2.88217	0.51645
				2.22479	0.02953			2.85238	0.17559			2.86492	0.59662			2.88493	0.5265
				2.22654	0.02891			2.85506	0.17712			2.86758	0.60209			2.88769	0.53365
				2.22828	0.0283			2.85775	0.1772			2.87024	0.60743			2.89046	0.53736
				2.23003	0.02769			2.86045	0.17898			2.87291	0.61291			2.89323	0.54545
				2.23178	0.0271			2.86314	0.17975			2.87558	0.61834			2.896	0.55427
				2.23352	0.02656			2.86584	0.18367			2.87825	0.62375			2.89877	0.55851
				2.23527	0.02596			2.86854	0.1871			2.88092	0.62912			2.90155	0.56934
				2.23703	0.02539			2.87124	0.18686			2.8836	0.63444			2.90432	0.56969
				2.23878	0.02485			2.87395	0.18739			2.88628	0.63969			2.90711	0.57828
				2.24053	0.02427			2.87665	0.19578			2.88896	0.64495			2.90989	0.58688
				2.24229	0.0237			2.87936	0.19694			2.89164	0.65015			2.91268	0.59696
				2.24405	0.02315			2.88208	0.19325			2.89433	0.65537			2.91546	0.60121
				2.2458	0.02261			2.88479	0.19798			2.89702	0.66064			2.91826	0.60814
				2.24756	0.02211			2.88751	0.20021			2.89971	0.66582			2.92105	0.61352
				2.24932	0.02155			2.89023	0.19823			2.9024	0.67104			2.92385	0.62105
				2.25109	0.02107			2.89295	0.19739			2.9051	0.67626			2.92665	0.62707
				2.25285	0.02057			2.89568	0.20196			2.9078	0.68139			2.92945	0.6305
				2.25462	0.02008			2.89841	0.20506			2.9105	0.6865			2.93225	0.63463
				2.25638	0.01959			2.90114	0.20401			2.9132	0.69152			2.93506	0.63547
				2.25815	0.01913			2.90387	0.2082			2.91591	0.69663			2.93787	0.6459
				2.25992	0.01868			2.90661	0.21236			2.91862	0.70184			2.94069	0.65176
				2.26169	0.01828			2.90934	0.21353			2.92133	0.70708			2.9435	0.65611
				2.26346	0.01785			2.91209	0.21518			2.92404	0.71226			2.94632	0.66228
				2.26524	0.01743			2.91483	0.21685			2.92676	0.71743			2.94914	0.66458
				2.26701	0.01705			2.91757	0.21816			2.92948	0.7226			2.95197	0.67132
				2.26879	0.01662			2.92032	0.21653			2.9322	0.72773			2.95479	0.6823
				2.27056	0.01628			2.92307	0.21685			2.93492	0.73281			2.95762	0.68687
				2.27234	0.01593			2.92583	0.21685			2.93765	0.73794			2.96045	0.6975
				2.27412	0.01551			2.92859	0.22442			2.94038	0.74295			2.96329	0.70735
				2.27591	0.01511			2.93134	0.22388			2.94311	0.7481			2.96613	0.70325
				2.27769	0.0147			2.93411	0.22696			2.94584	0.75312			2.96897	0.70626
				2.27947	0.01437			2.93687	0.23146			2.94858	0.75812			2.97181	0.70948
				2.28126	0.01402			2.93964	0.23121			2.95132	0.76323			2.97466	0.71391
				2.28305	0.01369			2.94241	0.23202			2.95406	0.76834			2.9775	0.71552
				2.28484	0.01338			2.94518	0.23347			2.9568	0.77334			2.98035	0.72197
				2.28663	0.0131			2.94795	0.23262			2.95955	0.7784			2.98321	0.72571
				2.28842	0.01275			2.95073	0.23432			2.9623	0.78334			2.98607	0.73037
				2.29021	0.0124			2.95351	0.23792			2.96505	0.78833			2.98892	0.73539
				2.292	0.01206			2.95629	0.24183			2.96781	0.79345			2.99179	0.73715
				2.2938	0.01176			2.95908	0.24153			2.97056	0.79857			2.99465	0.74379
				2.2956	0.01142			2.96187	0.24321			2.97332	0.80363			2.99752	0.7488
				2.2974	0.01112			2.96466	0.24801			2.97608	0.80866			3.00039	0.75668
				2.2992	0.01087			2.96745	0.24973			2.97885	0.8137			3.00326	0.75893
				2.301	0.01062			2.97024	0.25479			2.98162	0.81873			3.00614	0.76494
				2.3028	0.01034			2.97304	0.25254			2.98438	0.82385			3.00902	0.76826
				2.30461	0.01003			2.97584	0.25675			2.98716	0.82911			3.0119	0.77708
				2.30641	0.00978			2.97865	0.25621			2.98993	0.83438			3.01478	0.77951
				2.30822	0.00959			2.98145	0.25815			2.99271	0.83984			3.01767	0.78833
				2.31003	0.00931			2.98426	0.26293			2.99549	0.84534			3.02056	0.78548
				2.31184	0.00902			2.98707	0.27051			2.99827	0.85078			3.02345	0.79484
				2.31365	0.00879			2.98989	0.27441			3.00106	0.85598			3.02635	0.80278
				2.31546	0.00853			2.9927	0.27587			3.00384	0.86109			3.02924	0.8011
				2.31728	0.00834			2.99552	0.27894			3.00664	0.86596			3.03214	0.8089
				2.31909	0.00808			2.99835	0.27869			3.00943	0.87066			3.03505	0.8134
				2.32091	0.00788			3.00117	0.27787			3.01222	0.87514			3.03795	0.817
				2.32273	0.00768			3.004	0.28263			3.01502	0.87959			3.04086	0.82543
				2.32455	0.00747			3.00683	0.28483			3.01782	0.88397			3.04377	0.82495
				2.32637	0.00727			3.00966	0.28825			3.02063	0.88839			3.04669	0.83057
				2.32819	0.00706			3.0125	0.29327			3.02343	0.89276			3.04961	0.83506
				2.33001	0.0069			3.01533	0.29779			3.02624	0.89718			3.05253	0.83872
				2.33184	0.0067			3.01818	0.2964			3.02905	0.9015			3.05545	0.84207
				2.33367	0.00649			3.02102	0.30112			3.03187	0.90581			3.05838	0.84946
				2.3355	0.0063			3.02386	0.30036			3.03468	0.90998			3.0613	0.85419
				2.33733	0.00615			3.02671	0.30317			3.0375	0.91405			3.06424	0.85355
				2.33916	0.00596			3.02957	0.30823			3.04032	0.91801			3.06717	0.85767
				2.34099	0.00573			3.03242	0.31177			3.04315	0.92196			3.07011	0.86098
				2.34282	0.00554			3.03528	0.30903			3.04597	0.92586			3.07305	0.86483
				2.34466	0.00538			3.03814	0.31323			3.0488	0.92976			3.07599	0.8703
				2.3465	0.0052			3.041	0.316			3.05163	0.93344			3.07893	0.87125
				2.34834	0.00509			3.04386	0.31658			3.05447	0.93694			3.08188	0.87832
				2.35018	0.00488			3.04673	0.32139			3.05731	0.9404			3.08483	0.87981
				2.35202	0.00472			3.0496	0.32816			3.06015	0.94376			3.08779	0.88665
				2.35386	0.00453			3.05247	0.32313			3.06299	0.94697			3.09074	0.88478
				2.3557	0.00433			3.05535	0.32953			3.06583	0.95014			3.0937	0.89482
				2.35755	0.00423			3.05823	0.33349			3.06868	0.95312			3.09667	0.89189
				2.3594	0.00405			3.06111	0.3293			3.07153	0.95614			3.09963	0.8987
				2.36125	0.00388			3.06399	0.33458			3.07439	0.95898			3.1026	0.89952
				2.3631	0.00373			3.06688	0.33884			3.07724	0.96177			3.10557	0.90116
				2.36495	0.00357			3.06977	0.33944			3.0801	0.96449			3.10854	0.90046
				2.3668	0.00343			3.07266	0.33495			3.08296	0.96715			3.11152	0.90563
				2.36865	0.00332			3.07556	0.34216			3.08583	0.9697			3.1145	0.90682
				2.37051	0.0032			3.07845	0.33913			3.08869	0.97196			3.11748	0.91319
				2.37237	0.00307			3.08135	0.33964			3.09156	0.97416			3.12047	0.91378
				2.37423	0.00294			3.08426	0.34021			3.09443	0.97624			3.12346	0.91446
				2.37609	0.00283			3.08716	0.34384			3.09731	0.97807			3.12645	0.91589
				2.37795	0.00274			3.09007	0.34416			3.10019	0.97988			3.12944	0.91813
				2.37981	0.00267			3.09298	0.34389			3.10306	0.98151			3.13244	0.9134
				2.38168	0.00258			3.0959	0.33972			3.10595	0.98284			3.13544	0.91785
				2.38354	0.00246			3.09881	0.34193			3.10883	0.98404			3.13844	0.92026
				2.38541	0.00236			3.10173	0.34334			3.11172	0.98525			3.14144	0.91552
				2.38728	0.00226			3.10465	0.34389			3.11461	0.98619			3.14445	0.91846
				2.38915	0.00219			3.10758	0.34781			3.1175	0.98694			3.14746	0.92358
				2.39102	0.00205			3.11051	0.34281			3.1204	0.98743			3.15048	0.92206
				2.39289	0.00197			3.11344	0.34246			3.1233	0.98764			3.15349	0.91995
				2.39477	0.00187			3.11637	0.33352			3.1262	0.98749			3.15651	0.92438
				2.39665	0.00174			3.11931	0.33798			3.1291	0.9871			3.15954	0.9207
				2.39852	0.00161			3.12224	0.33292			3.13201	0.98643			3.16256	0.92419
				2.4004	0.00155			3.12519	0.329			3.13492	0.98547			3.16559	0.92687
				2.40228	0.00146			3.12813	0.32675			3.13783	0.98427			3.16862	0.92705
				2.40417	0.00133			3.13108	0.32533			3.14075	0.98306			3.17165	0.9334
				2.40605	0.00123			3.13403	0.32392			3.14366	0.98187			3.17469	0.93232
				2.40794	0.00113			3.13698	0.32281			3.14658	0.98055			3.17773	0.93057
				2.40982	0.00109			3.13994	0.31945			3.14951	0.97907			3.18077	0.92813
				2.41171	0.000967131			3.14289	0.31887			3.15243	0.97759			3.18382	0.92625
				2.4136	0.000935645			3.14585	0.31242			3.15536	0.97594			3.18687	0.92779
				2.41549	0.000894768			3.14882	0.31213			3.15829	0.97407			3.18992	0.92345
				2.41738	0.000802235			3.15178	0.30932			3.16123	0.97201			3.19297	0.91953
				2.41928	0.000744922			3.15475	0.3009			3.16416	0.96977			3.19603	0.91744
				2.42117	0.000654738			3.15773	0.29305			3.1671	0.96729			3.19909	0.91389
				2.42307	0.0006256			3.1607	0.29387			3.17004	0.96453			3.20216	0.90838
				2.42497	0.000612898			3.16368	0.29357			3.17299	0.96151			3.20522	0.90814
				2.42687	0.000590804			3.16666	0.28962			3.17594	0.95827			3.20829	0.90618
				2.42877	0.000547578			3.16964	0.28321			3.17889	0.95491			3.21136	0.90101
				2.43067	0.000520789			3.17263	0.27814			3.18184	0.95132			3.21444	0.89753
				2.43258	0.000510434			3.17562	0.27309			3.1848	0.94757			3.21752	0.89026
				2.43448	0.00048834			3.17861	0.26632			3.18775	0.94358			3.2206	0.88927
				2.43639	0.000501466			3.1816	0.26267			3.19072	0.9395			3.22368	0.88088
				2.4383	0.000474676			3.1846	0.25652			3.19368	0.93524			3.22677	0.87859
				2.44021	0.00039604			3.1876	0.25482			3.19665	0.93069			3.22986	0.87044
				2.44212	0.000367258			3.1906	0.25031			3.19962	0.92583			3.23295	0.86824
				2.44404	0.00032638			3.19361	0.23992			3.20259	0.92078			3.23605	0.85606
				2.44595	0.000341367			3.19662	0.23236			3.20556	0.91573			3.23914	0.85308
				2.44787	0.000351111			3.19963	0.23121			3.20854	0.9104			3.24225	0.84521
				2.44979	0.000331365			3.20265	0.22477			3.21152	0.90497			3.24535	0.84184
				2.4517	0.000323358			3.20566	0.22053			3.2145	0.89923			3.24846	0.83313
				2.45363	0.000296569			3.20868	0.20818			3.21749	0.89345			3.25157	0.82825
				2.45555	0.000283866			3.21171	0.20676			3.22048	0.88744			3.25468	0.82323
				2.45747	0.000266502			3.21473	0.20118			3.22347	0.88114			3.2578	0.81609
				2.4594	0.000258496			3.21776	0.19918			3.22646	0.87468			3.26092	0.8122
				2.46132	0.000211701			3.22079	0.19077			3.22946	0.86804			3.26404	0.80327
				2.46325	0.000184238			3.22383	0.19103			3.23246	0.86133			3.26717	0.79075
				2.46518	0.000183275			3.22686	0.18571			3.23546	0.85447			3.2703	0.7842
				2.46711	0.000165877			3.2299	0.18203			3.23847	0.84743			3.27343	0.77614
				2.46905	0.000114226			3.23295	0.17277			3.24148	0.8403			3.27656	0.76975
				2.47098	9.44798e-05			3.23599	0.16717			3.24449	0.83309			3.2797	0.76365
				2.47292	3.45303e-05			3.23904	0.16378			3.2475	0.82569			3.28284	0.751
				2.47486	5.70475e-05			3.24209	0.16153			3.25052	0.81815			3.28598	0.74551
				2.4768	4.74982e-05			3.24515	0.15703			3.25354	0.81045			3.28913	0.73746
				2.47874	4.41878e-05			3.2482	0.14971			3.25656	0.80251			3.29228	0.72102
				2.48068	2.91378e-05			3.25126	0.1416			3.25959	0.79449			3.29543	0.71573
				2.48262	0			3.25433	0.14046			3.26261	0.78631			3.29859	0.70244
				2.48457	1.70388e-06			3.25739	0.13848			3.26565	0.77806			3.30175	0.6998
				2.48651	3.80804e-05			3.26046	0.13233			3.26868	0.76962			3.30491	0.69287
				2.48846	7.86061e-05			3.26353	0.1312			3.27172	0.76104			3.30807	0.68273
				2.49041	9.04097e-05			3.26661	0.13061			3.27475	0.75232			3.31124	0.67186
				2.49236	0.000124666			3.26968	0.12303			3.2778	0.74334			3.31441	0.6584
				2.49432	0.000123704			3.27277	0.11969			3.28084	0.73421			3.31758	0.65237
				2.49627	0.000129171			3.27585	0.11742			3.28389	0.72502			3.32076	0.63769
				2.49823	0.000135253			3.27893	0.11432			3.28694	0.71574			3.32394	0.63246
				2.50018	0.000172498			3.28202	0.11095			3.28999	0.70624			3.32712	0.62216
				2.50214	0.000218495			3.28512	0.10565			3.29305	0.69656			3.33031	0.60942
				2.5041	0.00023162			3.28821	0.10167			3.29611	0.68669			3.3335	0.59775
				2.50606	0.000263529			3.29131	0.09691			3.29917	0.67671			3.33669	0.58221
				2.50803	0.000255523			3.29441	0.09272			3.30223	0.6665			3.33988	0.57033
				2.50999	0.000263953			3.29751	0.09268			3.3053	0.65622			3.34308	0.55825
				2.51196	0.000260642			3.30062	0.08595			3.30837	0.64576			3.34628	0.55007
				2.51393	0.00027142			3.30373	0.08539			3.31145	0.63526			3.34949	0.53737
				2.5159	0.000298633			3.30684	0.08232			3.31452	0.62453			3.3527	0.51961
				2.51787	0.000393936			3.30996	0.08257			3.3176	0.61382			3.35591	0.50507
				2.51984	0.000437585			3.31308	0.08227			3.32068	0.60303			3.35912	0.4938
				2.52182	0.000483581			3.3162	0.07613			3.32377	0.59228			3.36234	0.47722
				2.52379	0.000503751			3.31932	0.07386			3.32685	0.5813			3.36556	0.46847
				2.52577	0.000519224			3.32245	0.06884			3.32995	0.57033			3.36878	0.45534
				2.52775	0.000558177			3.32558	0.06967			3.33304	0.55928			3.372	0.44421
				2.52973	0.00058539			3.32871	0.06852			3.33613	0.54824			3.37523	0.4256
				2.53171	0.000619647			3.33185	0.0674			3.33923	0.53707			3.37846	0.41425
				2.5337	0.000691471			3.33499	0.06039			3.34234	0.52597			3.3817	0.39879
				2.53568	0.00074705			3.33813	0.05674			3.34544	0.51492			3.38494	0.38396
				2.53767	0.000795039			3.34127	0.05279			3.34855	0.50396			3.38818	0.37457
				2.53966	0.000829296			3.34442	0.0525			3.35166	0.49296			3.39142	0.36008
				2.54165	0.000875292			3.34757	0.04694			3.35477	0.48194			3.39467	0.34651
				2.54364	0.000904853			3.35072	0.04631			3.35789	0.47105			3.39792	0.33826
				2.54563	0.000915631			3.35388	0.04437			3.36101	0.46023			3.40118	0.32741
				2.54762	0.000909972			3.35704	0.04801			3.36413	0.4495			3.40443	0.31417
				2.54962	0.000927793			3.3602	0.0402			3.36725	0.43864			3.40769	0.30507
				2.55162	0.000936223			3.36337	0.03735			3.37038	0.42794			3.41095	0.29195
				2.55362	0.000975142			3.36654	0.03708			3.37351	0.41737			3.41422	0.28548
				2.55562	0.000990615			3.36971	0.04181			3.37665	0.40683			3.41749	0.27663
				2.55762	0.000990615			3.37288	0.03625			3.37978	0.3964			3.42076	0.26434
				2.55962	0.00104			3.37606	0.03596			3.38292	0.38615			3.42404	0.25424
				2.56163	0.000997243			3.37924	0.03736			3.38607	0.37588			3.42732	0.24548
				2.56364	0.000982193			3.38243	0.04015			3.38921	0.3658			3.4306	0.2395
				2.56565	0.00104			3.38561	0.03538			3.39236	0.35581			3.43388	0.2309
				2.56766	0.00105			3.3888	0.03229			3.39551	0.346			3.43717	0.22164
				2.56967	0.00106			3.392	0.02863			3.39866	0.3362			3.44046	0.22073
				2.57168	0.00104			3.39519	0.03147			3.40182	0.32656			3.44376	0.21291
				2.5737	0.00109			3.39839	0.03146			3.40498	0.31711			3.44706	0.20188
				2.57571	0.00108			3.40159	0.0303			3.40814	0.30783			3.45036	0.19696
				2.57773	0.00114			3.4048	0.02921			3.41131	0.29865			3.45366	0.18937
				2.57975	0.00115			3.408	0.03086			3.41448	0.28972			3.45697	0.1852
				2.58177	0.0012			3.41121	0.03035			3.41765	0.28093			3.46028	0.18482
				2.58379	0.00123			3.41443	0.02947			3.42083	0.27241			3.46359	0.17795
				2.58582	0.00123			3.41764	0.02947			3.424	0.2642			3.46691	0.1711
				2.58785	0.00127			3.42086	0.0267			3.42718	0.25611			3.47023	0.16881
				2.58987	0.00127			3.42409	0.03028			3.43037	0.24831			3.47355	0.16886
				2.5919	0.00131			3.42731	0.02922			3.43355	0.24074			3.47688	0.16422
				2.59393	0.00137			3.43054	0.02977			3.43674	0.2335			3.48021	0.16017
				2.59597	0.00142			3.43377	0.02954			3.43994	0.22643			3.48354	0.15727
				2.598	0.00146			3.43701	0.03143			3.44313	0.21962			3.48687	0.15714
				2.60004	0.00144			3.44025	0.02699			3.44633	0.21308			3.49021	0.15267
				2.60207	0.00148			3.44349	0.02804			3.44953	0.20685			3.49355	0.15056
				2.60411	0.00151			3.44673	0.03229			3.45274	0.20086			3.4969	0.14525
				2.60615	0.00154			3.44998	0.02974			3.45594	0.19522			3.50025	0.14339
				2.60819	0.00158			3.45323	0.02863			3.45915	0.18986			3.5036	0.13948
				2.61024	0.00165			3.45648	0.02614			3.46237	0.18487			3.50695	0.13383
				2.61228	0.00169			3.45974	0.03224			3.46558	0.18001			3.51031	0.13621
				2.61433	0.00173			3.463	0.0275			3.4688	0.17544			3.51367	0.1375
				2.61638	0.00171			3.46626	0.02888			3.47203	0.1711			3.51704	0.1336
				2.61843	0.00167			3.46953	0.03004			3.47525	0.16707			3.52041	0.1295
				2.62048	0.00163			3.4728	0.02359			3.47848	0.16329			3.52378	0.13201
				2.62253	0.00167			3.47607	0.02389			3.48171	0.15975			3.52715	0.12542
				2.62459	0.00168			3.47934	0.02638			3.48494	0.15646			3.53053	0.1272
				2.62664	0.00171			3.48262	0.02972			3.48818	0.15341			3.53391	0.12728
				2.6287	0.00176			3.4859	0.02697			3.49142	0.15059			3.53729	0.12381
				2.63076	0.0018			3.48918	0.0219			3.49466	0.14795			3.54068	0.12198
				2.63282	0.00181			3.49247	0.02296			3.49791	0.14551			3.54407	0.12153
				2.63489	0.00182			3.49576	0.02774			3.50116	0.14329			3.54746	0.12452
				2.63695	0.00184			3.49906	0.02583			3.50441	0.14128			3.55086	0.12093
				2.63902	0.00184			3.50235	0.02492			3.50767	0.13948			3.55426	0.1211
				2.64108	0.00183			3.50565	0.02167			3.51093	0.13786			3.55766	0.11971
				2.64315	0.0019			3.50895	0.02112			3.51419	0.13638			3.56107	0.11765
				2.64522	0.00201			3.51226	0.02503			3.51745	0.13502			3.56448	0.11792
				2.6473	0.00205			3.51557	0.02443			3.52072	0.13372			3.56789	0.12249
				2.64937	0.00212			3.51888	0.02797			3.52399	0.13269			3.57131	0.12292
				2.65145	0.0022			3.5222	0.02386			3.52726	0.13181			3.57473	0.12041
				2.65352	0.00224			3.52551	0.03			3.53054	0.13098			3.57815	0.11606
				2.6556	0.00234			3.52884	0.03029			3.53382	0.1304			3.58158	0.11967
				2.65768	0.00243			3.53216	0.02805			3.5371	0.12993			3.58501	0.11905
				2.65977	0.00245			3.53549	0.02725			3.54039	0.12953			3.58844	0.11663
				2.66185	0.00255			3.53882	0.02391			3.54368	0.12923			3.59188	0.11759
				2.66394	0.00262			3.54215	0.02585			3.54697	0.12907			3.59532	0.12013
				2.66602	0.00268			3.54549	0.02695			3.55026	0.12908			3.59876	0.11578
				2.66811	0.00276			3.54883	0.02692			3.55356	0.12915			3.60221	0.11673
				2.6702	0.00289			3.55217	0.02724			3.55686	0.12941			3.60566	0.11347
				2.67229	0.00296			3.55552	0.02446			3.56017	0.12976			3.60911	0.11793
				2.67439	0.00302			3.55887	0.03033			3.56347	0.13017			3.61256	0.12015
				2.67648	0.00312			3.56222	0.02782			3.56678	0.13075			3.61602	0.11366
				2.67858	0.00318			3.56558	0.03061			3.5701	0.13139			3.61949	0.11523
				2.68068	0.00323			3.56894	0.02754			3.57341	0.13216			3.62295	0.11838
				2.68278	0.00329			3.5723	0.02527			3.57673	0.13306			3.62642	0.12062
				2.68488	0.00335			3.57567	0.0292			3.58006	0.13403			3.62989	0.12042
				2.68699	0.0034			3.57903	0.03508			3.58338	0.13502			3.63337	0.11985
				2.68909	0.00346			3.58241	0.02916			3.58671	0.13627			3.63685	0.12321
				2.6912	0.00352			3.58578	0.02975			3.59004	0.13752			3.64033	0.1262
				2.69331	0.00357			3.58916	0.02745			3.59338	0.1389			3.64382	0.1235
				2.69542	0.00363			3.59254	0.02976			3.59671	0.1402			3.64731	0.12606
				2.69753	0.00369			3.59592	0.0304			3.60006	0.14161			3.6508	0.12466
				2.69964	0.00375			3.59931	0.03002			3.6034	0.14317			3.65429	0.12416
				2.70176	0.0038			3.6027	0.03032			3.60675	0.14491			3.65779	0.12934
				2.70387	0.00386			3.6061	0.02999			3.6101	0.14686			3.6613	0.13082
				2.70599	0.00392			3.60949	0.03112			3.61345	0.14885			3.6648	0.13339
				2.70811	0.00397			3.6129	0.02588			3.61681	0.15086			3.66831	0.1327
				2.71024	0.00403			3.6163	0.03283			3.62017	0.153			3.67182	0.12875
				2.71236	0.00409			3.61971	0.03008			3.62353	0.1551			3.67534	0.13452
				2.71448	0.00414			3.62312	0.03177			3.6269	0.15746			3.67886	0.13424
				2.71661	0.0042			3.62653	0.03433			3.63027	0.15997			3.68238	0.13625
				2.71874	0.00426			3.62995	0.02925			3.63364	0.16252			3.68591	0.13352
				2.72087	0.00432			3.63337	0.0284			3.63701	0.16514			3.68944	0.13917
				2.723	0.00437			3.63679	0.02791			3.64039	0.1678			3.69297	0.14099
				2.72513	0.00443			3.64022	0.02904			3.64377	0.1706			3.69651	0.14673
				2.72727	0.00449			3.64364	0.03232			3.64716	0.17351			3.70005	0.14438
				2.72941	0.00454			3.64708	0.03344			3.65055	0.17652			3.70359	0.14691
								3.65051	0.03461			3.65394	0.17954			3.70713	0.14866
								3.65395	0.03486			3.65733	0.18272			3.71068	0.14951
								3.65739	0.03591			3.66073	0.18601			3.71424	0.15313
								3.66084	0.03763			3.66413	0.18946			3.71779	0.15813
								3.66429	0.03818			3.66753	0.19299			3.72135	0.16134
								3.66774	0.03844			3.67094	0.19668			3.72492	0.16259
								3.6712	0.04216			3.67435	0.20043			3.72848	0.16489
								3.67466	0.03907			3.67776	0.20435			3.73205	0.16492
								3.67812	0.03989			3.68118	0.2085			3.73563	0.17033
								3.68158	0.03969			3.6846	0.21282			3.73921	0.17368
								3.68505	0.03929			3.68802	0.2171			3.74279	0.1757
								3.68852	0.04469			3.69145	0.22149			3.74637	0.17383
								3.692	0.04359			3.69488	0.22613			3.74996	0.18043
								3.69548	0.04241			3.69831	0.23082			3.75355	0.18197
								3.69896	0.04522			3.70174	0.23569			3.75714	0.18374
								3.70244	0.04765			3.70518	0.24069			3.76074	0.18354
								3.70593	0.04686			3.70862	0.24586			3.76434	0.18515
								3.70942	0.04871			3.71207	0.2511			3.76795	0.19156
								3.71292	0.04562			3.71552	0.25639			3.77155	0.19715
								3.71641	0.04752			3.71897	0.26189			3.77516	0.19516
								3.71992	0.0515			3.72242	0.26749			3.77878	0.20259
								3.72342	0.05317			3.72588	0.27331			3.7824	0.20426
								3.72693	0.05221			3.72934	0.27924			3.78602	0.20749
								3.73044	0.04539			3.73281	0.28514			3.78965	0.21239
								3.73395	0.05037			3.73627	0.29132			3.79327	0.21406
								3.73747	0.05031			3.73975	0.29762			3.79691	0.21787
								3.74099	0.05124			3.74322	0.30414			3.80054	0.22069
								3.74452	0.04585			3.7467	0.31072			3.80418	0.22414
								3.74804	0.04913			3.75018	0.31739			3.80782	0.23382
								3.75158	0.04392			3.75366	0.32417			3.81147	0.23729
								3.75511	0.0496			3.75715	0.33109			3.81512	0.24366
								3.75865	0.05545			3.76064	0.33814			3.81877	0.25239
								3.76219	0.05444			3.76413	0.34543			3.82243	0.25355
								3.76573	0.0558			3.76763	0.35286			3.82609	0.25909
								3.76928	0.05138			3.77113	0.36025			3.82975	0.26021
								3.77283	0.05446			3.77463	0.36782			3.83342	0.26457
								3.77639	0.0584			3.77814	0.37529			3.83709	0.26874
								3.77994	0.05823			3.78165	0.38289			3.84077	0.2744
								3.78351	0.05476			3.78516	0.39065			3.84444	0.2763
								3.78707	0.05492			3.78868	0.39839			3.84812	0.2849
								3.79064	0.05522			3.79219	0.40617			3.85181	0.28634
								3.79421	0.0571			3.79572	0.41401			3.8555	0.2932
								3.79778	0.05751			3.79924	0.42197			3.85919	0.30173
								3.80136	0.05663			3.80277	0.43005			3.86288	0.31069
								3.80494	0.05648			3.8063	0.43814			3.86658	0.31791
								3.80853	0.05984			3.80984	0.44634			3.87029	0.3237
								3.81211	0.05701			3.81338	0.45458			3.87399	0.32921
								3.81571	0.06072			3.81692	0.4629			3.8777	0.33662
								3.8193	0.0584			3.82047	0.47123			3.88141	0.3426
								3.8229	0.06286			3.82402	0.47963			3.88513	0.34802
								3.8265	0.06384			3.82757	0.48811			3.88885	0.3553
								3.83011	0.06169			3.83112	0.4966			3.89258	0.364
								3.83371	0.0654			3.83468	0.50504			3.8963	0.37143
								3.83733	0.06561			3.83825	0.51344			3.90003	0.37413
								3.84094	0.06878			3.84181	0.52188			3.90377	0.38305
								3.84456	0.0701			3.84538	0.53043			3.90751	0.39436
								3.84818	0.07169			3.84895	0.53898			3.91125	0.40038
								3.85181	0.06937			3.85253	0.54742			3.91499	0.40943
								3.85544	0.07102			3.85611	0.55589			3.91874	0.41509
								3.85907	0.07324			3.85969	0.5645			3.92249	0.41979
								3.8627	0.07362			3.86327	0.57301			3.92625	0.43031
								3.86634	0.07325			3.86686	0.58146			3.93001	0.43854
								3.86999	0.07379			3.87045	0.58992			3.93377	0.44652
								3.87363	0.0736			3.87405	0.5984			3.93754	0.45772
								3.87728	0.07893			3.87765	0.60699			3.94131	0.46434
								3.88093	0.07687			3.88125	0.6155			3.94508	0.47367
								3.88459	0.07388			3.88486	0.62403			3.94886	0.48706
								3.88825	0.0786			3.88846	0.63252			3.95264	0.49345
								3.89191	0.07777			3.89208	0.64098			3.95643	0.5012
								3.89558	0.08069			3.89569	0.64938			3.96022	0.50831
								3.89925	0.07979			3.89931	0.65777			3.96401	0.51418
								3.90292	0.08178			3.90293	0.66617			3.9678	0.52638
								3.9066	0.07917			3.90656	0.67468			3.9716	0.53455
								3.91028	0.08113			3.91019	0.68307			3.97541	0.54117
								3.91396	0.08108			3.91382	0.69138			3.97921	0.55263
								3.91765	0.08154			3.91745	0.69977			3.98302	0.5557
								3.92134	0.08775			3.92109	0.7081			3.98684	0.56889
								3.92504	0.0844			3.92474	0.7163			3.99066	0.57197
								3.92873	0.08185			3.92838	0.72448			3.99448	0.57871
								3.93244	0.0881			3.93203	0.73265			3.9983	0.58335
								3.93614	0.08571			3.93568	0.74077			4.00213	0.59206
								3.93985	0.08825			3.93934	0.74885			4.00596	0.59728
								3.94356	0.08951			3.943	0.75691			4.0098	0.60173
								3.94728	0.08713			3.94666	0.76486			4.01364	0.61007
								3.95099	0.08636			3.95033	0.77271			4.01748	0.61791
								3.95472	0.08575			3.954	0.78065			4.02133	0.6208
								3.95844	0.08867			3.95767	0.78864			4.02518	0.63399
								3.96217	0.08937			3.96135	0.79645			4.02903	0.64069
								3.9659	0.08793			3.96503	0.80417			4.03289	0.64972
								3.96964	0.08929			3.96871	0.81202			4.03675	0.65013
								3.97338	0.09275			3.9724	0.81969			4.04062	0.65806
								3.97712	0.09555			3.97609	0.82725			4.04449	0.66663
								3.98087	0.09636			3.97978	0.83469			4.04836	0.66893
								3.98462	0.09873			3.98348	0.84205			4.05224	0.67543
								3.98837	0.10346			3.98718	0.8493			4.05612	0.68266
								3.99213	0.10225			3.99088	0.85642			4.06	0.68999
								3.99589	0.10286			3.99459	0.86347			4.06389	0.6992
								3.99966	0.10656			3.9983	0.87038			4.06778	0.70203
								4.00343	0.10491			4.00201	0.87727			4.07167	0.70919
								4.0072	0.09923			4.00573	0.88405			4.07557	0.72036
								4.01097	0.1038			4.00945	0.89071			4.07948	0.7281
								4.01475	0.1097			4.01318	0.89728			4.08338	0.73685
								4.01853	0.11096			4.0169	0.90376			4.08729	0.74303
								4.02232	0.10724			4.02064	0.9101			4.09121	0.74582
								4.02611	0.10669			4.02437	0.91629			4.09512	0.75133
								4.0299	0.10542			4.02811	0.92221			4.09904	0.75859
								4.0337	0.10762			4.03185	0.92802			4.10297	0.76302
								4.0375	0.10315			4.0356	0.93352			4.1069	0.77384
								4.0413	0.10795			4.03934	0.93896			4.11083	0.77604
								4.04511	0.11069			4.0431	0.9443			4.11477	0.7835
								4.04892	0.11096			4.04685	0.94946			4.11871	0.7899
								4.05274	0.11191			4.05061	0.95444			4.12265	0.79515
								4.05655	0.11414			4.05437	0.9591			4.1266	0.80521
								4.06037	0.10755			4.05814	0.9634			4.13055	0.80974
								4.0642	0.11356			4.06191	0.96766			4.13451	0.81524
								4.06803	0.1115			4.06568	0.97169			4.13846	0.81942
								4.07186	0.10879			4.06946	0.97551			4.14243	0.82364
								4.0757	0.11443			4.07324	0.9791			4.14639	0.82812
								4.07954	0.12276			4.07702	0.98246			4.15036	0.83294
								4.08338	0.12314			4.08081	0.9855			4.15434	0.83787
								4.08723	0.12212			4.0846	0.98816			4.15832	0.84335
								4.09108	0.12511			4.0884	0.99067			4.1623	0.84469
								4.09493	0.12631			4.09219	0.99291			4.16628	0.84489
								4.09879	0.12705			4.096	0.99487			4.17027	0.8517
								4.10265	0.12222			4.0998	0.99635			4.17427	0.85531
								4.10652	0.12433			4.10361	0.99763			4.17826	0.86001
								4.11039	0.12573			4.10742	0.99872			4.18226	0.85875
								4.11426	0.12454			4.11124	0.99942			4.18627	0.86043
								4.11813	0.12539			4.11506	0.99986			4.19028	0.8652
								4.12201	0.12647			4.11888	1			4.19429	0.87207
								4.1259	0.12502			4.1227	0.99981			4.19831	0.86625
								4.12978	0.12682			4.12653	0.99919			4.20233	0.87019
								4.13368	0.12765			4.13037	0.99847			4.20635	0.86704
								4.13757	0.12708			4.1342	0.99734			4.21038	0.86992
								4.14147	0.12792			4.13804	0.99591			4.21441	0.86982
								4.14537	0.12346			4.14189	0.99398			4.21845	0.87323
								4.14927	0.11906			4.14574	0.99165			4.22249	0.87896
								4.15318	0.12136			4.14959	0.98916			4.22653	0.87121
								4.1571	0.12197			4.15344	0.9863			4.23058	0.87083
								4.16101	0.11899			4.1573	0.9832			4.23463	0.86996
								4.16493	0.11743			4.16116	0.97983			4.23868	0.86754
								4.16886	0.1167			4.16503	0.97612			4.24274	0.86876
								4.17278	0.11484			4.1689	0.97219			4.2468	0.86759
								4.17672	0.11265			4.17277	0.96793			4.25087	0.8601
								4.18065	0.10838			4.17664	0.96347			4.25494	0.85624
								4.18459	0.10617			4.18052	0.95865			4.25901	0.85498
								4.18853	0.1057			4.18441	0.95354			4.26309	0.854
								4.19248	0.1073			4.18829	0.94805			4.26717	0.84505
								4.19643	0.10506			4.19219	0.94231			4.27126	0.83499
								4.20038	0.10467			4.19608	0.93629			4.27535	0.83381
								4.20434	0.10293			4.19998	0.93003			4.27944	0.82888
								4.2083	0.09788			4.20388	0.92348			4.28354	0.82398
								4.21226	0.09663			4.20778	0.91649			4.28764	0.81565
								4.21623	0.09347			4.21169	0.90934			4.29175	0.81047
								4.2202	0.09174			4.2156	0.902			4.29586	0.80722
								4.22418	0.0891			4.21952	0.89431			4.29997	0.79745
								4.22816	0.09263			4.22344	0.88657			4.30409	0.78973
								4.23214	0.09			4.22736	0.87852			4.30821	0.78196
								4.23613	0.08483			4.23129	0.87013			4.31234	0.77276
								4.24012	0.08176			4.23522	0.86144			4.31647	0.7626
								4.24412	0.08303			4.23916	0.85244			4.3206	0.75828
								4.24811	0.0809			4.24309	0.84324			4.32474	0.74686
								4.25212	0.08302			4.24703	0.83384			4.32888	0.73976
								4.25612	0.07865			4.25098	0.82408			4.33302	0.73127
								4.26013	0.07786			4.25493	0.81415			4.33717	0.71956
								4.26414	0.07451			4.25888	0.80371			4.34132	0.71006
								4.26816	0.07471			4.26284	0.79303			4.34548	0.70184
								4.27218	0.07449			4.2668	0.7821			4.34964	0.68867
								4.27621	0.07485			4.27076	0.77085			4.35381	0.6785
								4.28024	0.07338			4.27473	0.7595			4.35798	0.66738
								4.28427	0.06646			4.2787	0.74792			4.36215	0.64962
								4.28831	0.06423			4.28267	0.7361			4.36633	0.63762
								4.29235	0.07076			4.28665	0.72413			4.37051	0.62514
								4.29639	0.06679			4.29063	0.71213			4.37469	0.61223
								4.30044	0.06292			4.29462	0.7001			4.37888	0.59602
								4.30449	0.06733			4.29861	0.68793			4.38307	0.58494
								4.30854	0.06442			4.3026	0.67559			4.38727	0.5694
								4.3126	0.05839			4.3066	0.66321			4.39147	0.55342
								4.31667	0.05651			4.3106	0.65078			4.39568	0.53783
								4.32073	0.05848			4.3146	0.6381			4.39989	0.51728
								4.3248	0.05715			4.31861	0.6254			4.4041	0.49869
								4.32888	0.06118			4.32262	0.6126			4.40832	0.48131
								4.33296	0.05614			4.32664	0.59984			4.41254	0.46374
								4.33704	0.05237			4.33066	0.58702			4.41676	0.4455
								4.34112	0.05084			4.33468	0.57438			4.42099	0.42565
								4.34521	0.05135			4.33871	0.56182			4.42523	0.4103
								4.34931	0.05728			4.34274	0.54926			4.42946	0.39955
								4.3534	0.05451			4.34677	0.53676			4.43371	0.3836
								4.35751	0.05417			4.35081	0.52425			4.43795	0.37118
								4.36161	0.05458			4.35485	0.51178			4.4422	0.3536
								4.36572	0.05118			4.3589	0.49949			4.44645	0.34158
								4.36983	0.05019			4.36295	0.48725			4.45071	0.3272
								4.37395	0.05151			4.367	0.47522			4.45497	0.31654
								4.37807	0.04761			4.37105	0.46329			4.45924	0.30288
								4.3822	0.04795			4.37512	0.45145			4.46351	0.28929
								4.38632	0.04766			4.37918	0.43981			4.46778	0.28235
								4.39046	0.04828			4.38325	0.42836			4.47206	0.26983
								4.39459	0.04473			4.38732	0.41698			4.47634	0.25475
								4.39873	0.0436			4.39139	0.40589			4.48063	0.25229
								4.40288	0.04478			4.39547	0.39498			4.48492	0.23683
								4.40702	0.04844			4.39956	0.38433			4.48921	0.23025
								4.41118	0.04782			4.40364	0.37402			4.49351	0.21892
								4.41533	0.049			4.40773	0.36377			4.49782	0.21308
								4.41949	0.04633			4.41183	0.35376			4.50212	0.20878
								4.42366	0.04311			4.41593	0.34412			4.50643	0.20005
								4.42782	0.04886			4.42003	0.33459			4.51075	0.19646
								4.43199	0.04619			4.42413	0.32524			4.51507	0.1862
								4.43617	0.04696			4.42824	0.31625			4.51939	0.17994
								4.44035	0.0436			4.43236	0.30759			4.52372	0.17105
								4.44453	0.0415			4.43648	0.29931			4.52805	0.16924
								4.44872	0.04303			4.4406	0.29133			4.53239	0.16212
								4.45291	0.04289			4.44472	0.28378			4.53673	0.1577
								4.45711	0.04444			4.44885	0.27655			4.54107	0.14976
								4.4613	0.03918			4.45298	0.26958			4.54542	0.15194
								4.46551	0.03881			4.45712	0.26327			4.54977	0.14742
								4.46971	0.03784			4.46126	0.25723			4.55413	0.14473
								4.47393	0.0363			4.4654	0.25142			4.55849	0.13836
								4.47814	0.03958			4.46955	0.24617			4.56285	0.14045
								4.48236	0.03672			4.4737	0.24124			4.56722	0.1398
								4.48658	0.03636			4.47786	0.23661			4.5716	0.1339
								4.49081	0.03448			4.48202	0.23254			4.57597	0.13373
								4.49504	0.03615			4.48618	0.22879			4.58036	0.13222
								4.49927	0.03595			4.49035	0.22529			4.58474	0.1286
								4.50351	0.03712			4.49452	0.22215			4.58913	0.12738
								4.50776	0.03341			4.4987	0.21937			4.59353	0.12571
								4.512	0.0311			4.50288	0.21693			4.59792	0.12346
								4.51625	0.02575			4.50706	0.21476			4.60233	0.1233
								4.52051	0.02891			4.51124	0.2128			4.60673	0.12574
								4.52477	0.02703			4.51544	0.2113			4.61115	0.12716
								4.52903	0.02963			4.51963	0.21032			4.61556	0.12396
								4.5333	0.02774			4.52383	0.20969			4.61998	0.1239
								4.53757	0.02657			4.52803	0.20936			4.6244	0.12025
								4.54184	0.02681			4.53224	0.20944			4.62883	0.12166
								4.54612	0.02696			4.53645	0.2098			4.63327	0.12612
								4.5504	0.02754			4.54066	0.21049			4.6377	0.12686
								4.55469	0.028			4.54488	0.21151			4.64214	0.12839
								4.55898	0.02415			4.5491	0.21278			4.64659	0.12735
								4.56328	0.02952			4.55333	0.21442			4.65104	0.12709
								4.56758	0.02567			4.55756	0.21639			4.65549	0.1339
								4.57188	0.02562			4.56179	0.21861			4.65995	0.13582
								4.57619	0.02915			4.56603	0.22114			4.66441	0.13247
								4.5805	0.03102			4.57027	0.22393			4.66888	0.13647
								4.58481	0.02782			4.57451	0.22709			4.67335	0.14154
								4.58913	0.0322			4.57876	0.23068			4.67782	0.14129
								4.59346	0.03328			4.58302	0.23448			4.6823	0.14025
								4.59778	0.03712			4.58727	0.23865			4.68679	0.14504
								4.60212	0.02986			4.59154	0.24324			4.69127	0.14362
								4.60645	0.03433			4.5958	0.24828			4.69577	0.14977
								4.61079	0.0346			4.60007	0.25433			4.70026	0.15026
								4.61513	0.03146			4.60434	0.26185			4.70476	0.15333
								4.61948	0.03206			4.60862	0.26982			4.70927	0.15634
								4.62383	0.03088			4.6129	0.27771			4.71378	0.16435
								4.62819	0.02743			4.61719	0.28459			4.71829	0.16446
								4.63255	0.03149			4.62148	0.29112			4.72281	0.16628
								4.63692	0.03018			4.62577	0.29771			4.72733	0.17464
								4.64128	0.03208			4.63007	0.30455			4.73186	0.1766
								4.64566	0.03064			4.63437	0.31163			4.73639	0.18134
								4.65003	0.03285			4.63867	0.31892			4.74092	0.18321
								4.65441	0.02992			4.64298	0.32638			4.74546	0.19058
								4.6588	0.03112			4.64729	0.33396			4.75001	0.19267
								4.66319	0.0317			4.65161	0.34155			4.75456	0.19659
								4.66758	0.03332			4.65593	0.34938			4.75911	0.20281
								4.67198	0.03264			4.66026	0.35735			4.76367	0.21147
								4.67638	0.03414			4.66458	0.36548			4.76823	0.21575
								4.68079	0.03462			4.66892	0.37393			4.77279	0.22341
								4.6852	0.03502			4.67326	0.38257			4.77736	0.22665
								4.68961	0.03609			4.6776	0.3913			4.78194	0.23454
								4.69403	0.03054			4.68194	0.40021			4.78652	0.2405
								4.69845	0.03276			4.68629	0.40925			4.7911	0.24483
								4.70288	0.03508			4.69064	0.41835			4.79569	0.25324
								4.70731	0.0309			4.695	0.42756			4.80028	0.26197
								4.71174	0.0361			4.69936	0.43684			4.80488	0.2711
								4.71618	0.03643			4.70373	0.44611			4.80948	0.27439
								4.72062	0.03281			4.7081	0.45566			4.81408	0.27749
								4.72507	0.0313			4.71247	0.46544			4.81869	0.28501
								4.72952	0.03678			4.71685	0.47534			4.82331	0.29633
								4.73398	0.03438			4.72123	0.48528			4.82793	0.30501
								4.73844	0.03789			4.72562	0.49532			4.83255	0.31777
								4.7429	0.03782			4.73	0.50535			4.83718	0.3255
								4.74737	0.03735			4.7344	0.51547			4.84181	0.33792
								4.75184	0.03522			4.7388	0.52565			4.84644	0.35028
								4.75632	0.04088			4.7432	0.53575			4.85108	0.35805
								4.7608	0.03701			4.7476	0.54589			4.85573	0.36475
								4.76529	0.03929			4.75201	0.55605			4.86038	0.37462
								4.76977	0.03726			4.75643	0.56618			4.86503	0.38409
								4.77427	0.03932			4.76085	0.57645			4.86969	0.39529
								4.77877	0.03877			4.76527	0.58666			4.87435	0.40915
								4.78327	0.03567			4.7697	0.59685			4.87902	0.41724
								4.78777	0.03643			4.77413	0.60694			4.88369	0.42603
								4.79229	0.03717			4.77856	0.61696			4.88837	0.43824
								4.7968	0.03895			4.783	0.62692			4.89305	0.45124
								4.80132	0.0397			4.78744	0.63677			4.89774	0.46272
								4.80584	0.03785			4.79189	0.64657			4.90243	0.47939
								4.81037	0.03718			4.79634	0.65627			4.90712	0.48983
								4.8149	0.0407			4.8008	0.66575			4.91182	0.49428
								4.81944	0.03745			4.80526	0.67491			4.91652	0.5049
								4.82398	0.03815			4.80972	0.68375			4.92123	0.51789
								4.82852	0.03693			4.81419	0.69171			4.92594	0.52746
								4.83307	0.03519			4.81866	0.69832			4.93066	0.53005
								4.83763	0.03686			4.82314	0.70457			4.93538	0.54552
								4.84218	0.0339			4.82762	0.71097			4.94011	0.55245
								4.84674	0.03885			4.8321	0.71841			4.94484	0.5624
								4.85131	0.04269			4.83659	0.72626			4.94957	0.57334
								4.85588	0.04361			4.84108	0.73419			4.95431	0.58013
								4.86046	0.04258			4.84558	0.74195			4.95906	0.58607
								4.86504	0.03537			4.85008	0.74945			4.9638	0.59365
								4.86962	0.03902			4.85459	0.75682			4.96856	0.59782
								4.87421	0.04655			4.8591	0.76399			4.97332	0.60876
								4.8788	0.04295			4.86361	0.77102			4.97808	0.61949
								4.88339	0.04174			4.86813	0.778			4.98284	0.62713
								4.888	0.04335			4.87265	0.78472			4.98762	0.6371
								4.8926	0.04439			4.87718	0.79119			4.99239	0.64543
								4.89721	0.0454			4.88171	0.79743			4.99717	0.65447
								4.90182	0.04165			4.88624	0.8033			5.00196	0.661
								4.90644	0.04148			4.89078	0.80902			5.00675	0.66993
								4.91106	0.0422			4.89532	0.81449			5.01154	0.67372
								4.91569	0.04178			4.89987	0.81976			5.01634	0.68135
								4.92032	0.04603			4.90442	0.82472			5.02114	0.68616
								4.92496	0.04445			4.90898	0.82929			5.02595	0.69408
								4.9296	0.04558			4.91354	0.83351			5.03076	0.70105
								4.93424	0.0427			4.9181	0.83762			5.03558	0.70419
								4.93889	0.04407			4.92267	0.84152			5.0404	0.71015
								4.94354	0.04569			4.92724	0.84494			5.04523	0.71453
								4.9482	0.04625			4.93182	0.84802			5.05006	0.7231
								4.95286	0.04698			4.9364	0.85087			5.0549	0.73214
								4.95753	0.03867			4.94099	0.85351			5.05974	0.74159
								4.9622	0.04399			4.94558	0.85572			5.06458	0.74231
								4.96687	0.04316			4.95017	0.85764			5.06943	0.75165
								4.97155	0.03904			4.95477	0.85915			5.07428	0.75093
								4.97624	0.04157			4.95937	0.86044			5.07914	0.75244
								4.98092	0.04351			4.96398	0.86138			5.08401	0.75416
								4.98562	0.04325			4.96859	0.86185			5.08888	0.76162
								4.99031	0.04568			4.97321	0.86201			5.09375	0.76382
								4.99502	0.04278			4.97783	0.8618			5.09863	0.76405
								4.99972	0.04044			4.98245	0.8612			5.10351	0.76174
								5.00443	0.03924			4.98708	0.86026			5.10839	0.76878
								5.00915	0.04155			4.99171	0.85895			5.11329	0.77379
								5.01387	0.04333			4.99635	0.85732			5.11818	0.76498
								5.01859	0.04101			5.00099	0.85538			5.12308	0.76435
								5.02332	0.0353			5.00564	0.8531			5.12799	0.76505
								5.02805	0.03875			5.01029	0.85039			5.1329	0.76666
								5.03279	0.03968			5.01494	0.84726			5.13781	0.7667
								5.03753	0.03716			5.0196	0.8438			5.14273	0.76184
								5.04227	0.03811			5.02426	0.83999			5.14766	0.75889
								5.04702	0.04071			5.02893	0.83598			5.15259	0.75129
								5.05178	0.04053			5.0336	0.83144			5.15752	0.75063
								5.05654	0.03838			5.03828	0.82656			5.16246	0.74908
								5.0613	0.035			5.04296	0.82123			5.1674	0.74558
								5.06607	0.03117			5.04764	0.81557			5.17235	0.73832
								5.07084	0.0364			5.05233	0.80953			5.1773	0.73242
								5.07562	0.03295			5.05702	0.80304			5.18226	0.72765
								5.0804	0.03183			5.06172	0.79621			5.18722	0.72207
								5.08519	0.03443			5.06642	0.78897			5.19219	0.71578
								5.08998	0.03007			5.07113	0.78141			5.19716	0.70453
								5.09477	0.02893			5.07584	0.77356			5.20214	0.69908
								5.09957	0.02723			5.08055	0.76529			5.20712	0.69357
								5.10438	0.02816			5.08527	0.7567			5.21211	0.68609
								5.10919	0.02567			5.09	0.74772			5.2171	0.67275
								5.114	0.0305			5.09473	0.73842			5.22209	0.66562
								5.11882	0.02874			5.09946	0.72881			5.22709	0.66063
								5.12364	0.02593			5.10419	0.71903			5.2321	0.65036
								5.12847	0.02285			5.10894	0.70904			5.23711	0.63166
								5.1333	0.02114			5.11368	0.69885			5.24212	0.62135
								5.13814	0.02394			5.11843	0.6884			5.24714	0.61227
								5.14298	0.02147			5.12319	0.67775			5.25217	0.59875
								5.14782	0.02235			5.12795	0.66693			5.2572	0.58349
								5.15267	0.02198			5.13271	0.656			5.26223	0.56997
								5.15753	0.02313			5.13748	0.64503			5.26727	0.55178
								5.16238	0.02677			5.14225	0.63404			5.27231	0.54106
								5.16725	0.02026			5.14703	0.62285			5.27736	0.51989
								5.17212	0.01798			5.15181	0.61149			5.28242	0.50622
								5.17699	0.02161			5.15659	0.60014			5.28747	0.49214
								5.18187	0.02358			5.16138	0.58869			5.29254	0.4742
								5.18675	0.02283			5.16618	0.57714			5.2976	0.45812
								5.19163	0.02069			5.17098	0.56561			5.30268	0.44023
								5.19653	0.01741			5.17578	0.55419			5.30775	0.42923
								5.20142	0.019			5.18059	0.54285			5.31284	0.41749
								5.20632	0.01915			5.1854	0.53149			5.31792	0.40103
								5.21123	0.01966			5.19022	0.52009			5.32302	0.38463
								5.21614	0.01761			5.19504	0.50885			5.32811	0.37016
								5.22105	0.01918			5.19986	0.49776			5.33322	0.35859
								5.22597	0.01754			5.20469	0.48684			5.33832	0.35189
								5.23089	0.01795			5.20953	0.47605			5.34343	0.34179
								5.23582	0.01631			5.21437	0.4653			5.34855	0.32564
								5.24075	0.02215			5.21921	0.45466			5.35367	0.31426
								5.24569	0.01708			5.22406	0.4442			5.3588	0.30307
								5.25063	0.01892			5.22891	0.43406			5.36393	0.2946
								5.25558	0.02178			5.23377	0.42411			5.36907	0.28282
								5.26053	0.01646			5.23863	0.41438			5.37421	0.27506
								5.26549	0.01629			5.2435	0.40491			5.37935	0.27215
								5.27045	0.01772			5.24837	0.39562			5.3845	0.26376
								5.27541	0.01889			5.25325	0.3867			5.38966	0.25774
								5.28038	0.02158			5.25812	0.37819			5.39482	0.2502
								5.28536	0.01912			5.26301	0.36979			5.39999	0.24327
								5.29034	0.0155			5.2679	0.36181			5.40516	0.23604
								5.29532	0.02196			5.27279	0.35409			5.41033	0.23279
								5.30031	0.02012			5.27769	0.34679			5.41551	0.22763
								5.3053	0.02037			5.28259	0.33984			5.4207	0.21956
								5.3103	0.01775			5.2875	0.33342			5.42589	0.22179
								5.3153	0.01572			5.29241	0.32754			5.43109	0.21731
								5.32031	0.01667			5.29733	0.32208			5.43629	0.21163
								5.32532	0.01904			5.30225	0.31703			5.44149	0.20131
								5.33034	0.01863			5.30717	0.31244			5.4467	0.19998
								5.33536	0.0137			5.3121	0.30829			5.45192	0.19919
								5.34039	0.01972			5.31704	0.30461			5.45714	0.19662
								5.34542	0.01702			5.32198	0.30149			5.46236	0.19268
								5.35046	0.0176			5.32692	0.29896			5.46759	0.18865
								5.3555	0.01909			5.33187	0.29684			5.47283	0.1881
								5.36054	0.01912			5.33682	0.2952			5.47807	0.18596
								5.36559	0.01604			5.34178	0.2941			5.48332	0.18171
								5.37065	0.01617			5.34674	0.29343			5.48857	0.18285
								5.37571	0.0165			5.35171	0.2932			5.49382	0.18419
								5.38077	0.02282			5.35668	0.29353			5.49908	0.18471
								5.38584	0.02097			5.36166	0.29435			5.50435	0.17959
								5.39091	0.01707			5.36664	0.29558			5.50962	0.18067
								5.39599	0.01871			5.37162	0.2973			5.5149	0.17609
								5.40108	0.02318			5.37661	0.29937			5.52018	0.17616
								5.40616	0.01876			5.38161	0.30184			5.52546	0.17766
								5.41126	0.02216			5.3866	0.30468			5.53075	0.17921
								5.41636	0.01875			5.39161	0.30809			5.53605	0.18204
								5.42146	0.01985			5.39662	0.3118			5.54135	0.18568
								5.42657	0.01838			5.40163	0.31581			5.54666	0.18343
								5.43168	0.02055			5.40665	0.32009			5.55197	0.18033
								5.4368	0.02346			5.41167	0.32468			5.55728	0.18536
								5.44192	0.02179			5.4167	0.32963			5.5626	0.18903
								5.44704	0.02206			5.42173	0.33476			5.56793	0.19305
								5.45218	0.02016			5.42677	0.34027			5.57326	0.19371
								5.45731	0.01943			5.43181	0.34605			5.5786	0.19894
								5.46245	0.02144			5.43685	0.35214			5.58394	0.20019
								5.4676	0.02218			5.4419	0.35835			5.58929	0.20252
								5.47275	0.02166			5.44696	0.36481			5.59464	0.21073
								5.47791	0.01528			5.45202	0.37153			5.6	0.21442
								5.48307	0.02388			5.45708	0.3785			5.60536	0.21775
								5.48823	0.0224			5.46215	0.38566			5.61073	0.22296
								5.4934	0.02448			5.46723	0.39299			5.6161	0.23029
								5.49858	0.02342			5.4723	0.40046			5.62148	0.23511
								5.50376	0.02067			5.47739	0.40799			5.62686	0.23468
								5.50894	0.01958			5.48248	0.41549			5.63225	0.24423
								5.51413	0.02407			5.48757	0.42317			5.63764	0.24971
								5.51933	0.02279			5.49267	0.43098			5.64304	0.25809
								5.52453	0.01976			5.49777	0.43878			5.64844	0.2627
								5.52973	0.02211			5.50287	0.44649			5.65385	0.26848
								5.53494	0.02229			5.50799	0.45432			5.65927	0.27784
								5.54016	0.01998			5.5131	0.46213			5.66468	0.28096
[truncated: 845 more rows]

## Sheet: Fig. 2c
	supernatant		single phase		ISO coacervates		LC coacervates		soft solids
t (hours)	p(n)	error	p(n)	error	p(n)	error	p(n)	error	p(n)	error
0	0	0	0	0	0		0		0
1			0.01264	6.37872e-05	0.06439	0.00171	0.12522	0.0077	0.08864	0.00225
2			0.06712	0.00128	0.07933	0.00246	0.22159	0.00734	0.12382	0.00429
4			0.0812	0.0014	0.16022	0.00907	0.29042	0.03307	0.20284	0.01051
8			0.10828	0.00219	0.15617	0.00716	0.35737	0.0074	0.26278	0.01632
24	0.06	0.00171	0.11161	0.00247	0.2851	0.01681	0.55	0.0188	0.47121	0.00352

## Sheet: Fig. 2d
n	P(n)
	supernatant	single phase	ISO coacervates	LC coacervates	soft solids
1	0.87611	0.79071	0.49241	0.19826	0.27535
2	0.12312	0.1895	0.37785	0.23313	0.28633
3	0.000770318	0.01897	0.08987	0.17154	0.16205
4		0.00082195	0.02688	0.12132	0.1115
5			0.00787	0.09973	0.07931
6			0.00254	0.0742	0.05244
7			0.00258	0.05648	0.01928
8				0.02494	0.00554
9				0.01319	0.00288
10				0.00407	0.00167
11				0.00147	0.00102
12				0.000618619	0.00178
13				0.00107	0.000844412

## Sheet: Fig. 3a
% DD sequestered	dark	UV	blue
run 1	92.9	0	80.7
run 2	87.4	0	84.3
run 3	85.2	0	82.8

## Sheet: Fig. 3b
t (hours)	dark	error	UV	error	UV/blue raw	error	UV/blue normalized
0	0	0	0	0	0	0	0	0
4	0.13261	0.01051	0.06485	0.00324	0.13261	0.00663	0.13261	0.00663
8	0.25222	0.00169	0.07812	0.00391	0.14486	0.00724	0.13159	0.00658
24	0.38213	0.01461	0.10657	0.00523	0.26053	0.01303	0.26053	0.01303
28	0.42489	0.00352	0.10836	0.00523	0.25779	0.01289	0.256	0.0128
32	0.47121	0.00636	0.11076	0.00554	0.27719	0.01386	0.27719	0.01386
48	0.52553	0.02531	0.121	0.006	0.29123	0.01456	0.28099	0.01405

## Sheet: Fig. 3c
t (hours)	dark	error	UV	error	UV/blue raw	error	UV/blue normalized	error
0	0		0	0	0	0	0	0
4	0.10377	0.00619	0.06085	0.00304	0.10377	0.00519	0.10377	0.00519
8	0.16181	0.00892	0.08212	0.00411	0.12543	0.00627	0.10416	0.00521
24	0.22871	0.00211	0.09967	0.00498	0.16181	0.00809	0.16181	0.00809
28	0.26908	0.00302	0.10467	0.00523	0.16686	0.00834	0.16186	0.00809
32	0.2851	0.01681	0.11123	0.00554	0.19268	0.00963	0.19268	0.00963
48	0.3374	0.005	0.118	0.006	0.20352	0.01018	0.19675	0.00984

## Sheet: Supplementary Information
	Gel of Supplementary Fig. 13, central part		Gel of Supplementary Fig. 13, left and right parts		Gel of Supplementary Fig. 14		Gel of Supplementary Fig. 17
	Gel of Supplementary Fig. 18		Gel of Supplementary Fig. 19a-d		Gel of Supplementary Fig. 19e		Gel of Supplementary Fig. 19f
